# Supplementary material for: catena-Poly[[[diaqua­copper(II)]-μ-2,2′-{[p-phenyl­enebis(oxymethyl­ene)]bis­(pyridinium-3,1-di­yl)}diacetate] dibromide]
Source: Acta Crystallogr Sect E Struct Rep Online. 2010 May 8;66(Pt 6):m607. doi: 10.1107/S1600536810014510 (PMC2979353; doi:10.1107/S1600536810014510)
Supplement: Supplementary file 1 [file e-66-0m607-sup1.cif]

##############################################################################
###                                                                        ###
###        Electronic paper (Acta Crystallographica Section E)             ###
###                                                                        ###
##############################################################################
#                                                                            #
# This CIF contains the data in a paper accepted for publication in Acta     #
# Crystallographica Section E. It conforms to the requirements of Notes      #
# for Authors for Section E, and has been peer reviewed under the auspices   #
# of the IUCr Commission on Journals.                                        #
#                                                                            #
# Full details of the Crystallographic Information File format               #
# are given in the paper "The Crystallographic Information File (CIF):       #
# a New Standard Archive File for Crystallography" by S. R. Hall, F. H.      #
# Allen and I. D. Brown [Acta Cryst. (1991), A47, 655-685].                  #
#                                                                            #
# The current version of the core CIF dictionary is obtainable from          #
# ftp://ftp.iucr.org/pub/cif_core.dic. The current version number is 2.4.    #
#                                                                            #
# Software is freely available for graphical display of the structure(s) in  #
# this CIF.  For information consult the CIF home page http://www.iucr.org/  #
# cif/home.html                                                              #
#                                                                            #
# This file may be used for bona fide research purposes within the           #
# scientific community so long as proper attribution is given to the journal # 
# article from which it was obtained.                                        #
#                                                                            #
##############################################################################
                                             
data_I
_audit_creation_method     SHELXL97
_chemical_name_systematic
;
<i>catena</i>-Poly[[[diaquacopper(II)]-\m-2,2'-{[<i>p</i>-
phenylenebis(oxymethylene)]bis(pyridinium-3,1-diyl)}diacetate] dibromide]
;
_chemical_name_common     ?
_chemical_formula_moiety     'C22 H24 Cu N2 O8 2+, 2(Br -)'
_chemical_formula_sum     'C22 H24 Br2 Cu N2 O8'
_chemical_formula_iupac     '[Cu (C22 H20 N2 O6) (H2 O)2] Br2'
_chemical_formula_weight     667.78
_chemical_melting_point     ?
_symmetry_cell_setting     triclinic
_symmetry_space_group_name_H-M     'P -1'
_symmetry_space_group_name_Hall     '-P 1'
loop_
    _symmetry_equiv_pos_as_xyz
    'x, y, z'
    '-x, -y, -z'
_cell_length_a     7.5422(7)
_cell_length_b     9.3001(8)
_cell_length_c     9.9890(9)
_cell_angle_alpha     64.194(2)
_cell_angle_beta     79.405(2)
_cell_angle_gamma     77.000(2)
_cell_volume     611.66(10)
_cell_formula_units_Z     1
_cell_measurement_reflns_used     126
_cell_measurement_theta_min     2.03
_cell_measurement_theta_max     27.50
_cell_measurement_temperature     293(2)
_exptl_crystal_description     block
_exptl_crystal_colour     blue
_exptl_crystal_size_max     0.52
_exptl_crystal_size_mid     0.30
_exptl_crystal_size_min     0.30
_exptl_crystal_density_diffrn     1.813
_exptl_crystal_density_meas     ?
_exptl_crystal_density_method     'not measured'
_exptl_crystal_F_000     333
_exptl_absorpt_coefficient_mu     4.209
_exptl_absorpt_correction_type     multi-scan
_exptl_absorpt_process_details     '(SADABS; Sheldrick, 1996)'
_exptl_absorpt_correction_T_min     0.2182
_exptl_absorpt_correction_T_max     0.3649
_exptl_special_details
;
;
_diffrn_ambient_temperature     293(2)
_diffrn_radiation_type     MoK\a
_diffrn_radiation_wavelength     0.71073
_diffrn_radiation_source     'fine-focus sealed tube'
_diffrn_radiation_monochromator     graphite
_diffrn_measurement_device_type     'Bruker SMART CCD area-detector'
_diffrn_measurement_method     'phi and omega scans'
_diffrn_detector_area_resol_mean     ?
_diffrn_reflns_number     3313
_diffrn_reflns_av_R_equivalents     0.0871
_diffrn_reflns_av_sigmaI/netI     0.0737
_diffrn_reflns_theta_min     2.28
_diffrn_reflns_theta_max     25.01
_diffrn_reflns_theta_full     25.00
_diffrn_measured_fraction_theta_max     0.983
_diffrn_measured_fraction_theta_full     0.983
_diffrn_reflns_limit_h_min     -8
_diffrn_reflns_limit_h_max     8
_diffrn_reflns_limit_k_min     -10
_diffrn_reflns_limit_k_max     11
_diffrn_reflns_limit_l_min     -10
_diffrn_reflns_limit_l_max     11
_diffrn_standards_number     0
_diffrn_standards_interval_count     ?
_diffrn_standards_interval_time     ?
_diffrn_standards_decay_%     0
_refine_special_details
;
Refinement of <i>F</i>^2^ against ALL reflections. The weighted <i>R</i>-factor
wR and goodness of fit <i>S</i> are based on <i>F</i>^2^, conventional
<i>R</i>-factors <i>R</i> are based on <i>F</i>, with <i>F</i> set to zero for
negative <i>F</i>^2^. The threshold expression of <i>F</i>^2^ >
\s(<i>F</i>^2^) is used only for calculating <i>R</i>-factors(gt) etc. and is
not relevant to the choice of reflections for refinement. <i>R</i>-factors
based on <i>F</i>^2^ are statistically about twice as large as those based on
<i>F</i>, and <i>R</i>- factors based on ALL data will be even larger.
;
_reflns_number_total     2129
_reflns_number_gt     1746
_reflns_threshold_expression     I>2\s(I)
_refine_ls_structure_factor_coef     Fsqd
_refine_ls_matrix_type     full
_refine_ls_R_factor_all     0.0689
_refine_ls_R_factor_gt     0.0608
_refine_ls_wR_factor_gt     0.1563
_refine_ls_wR_factor_ref     0.1629
_refine_ls_goodness_of_fit_ref     1.026
_refine_ls_restrained_S_all     1.498
_refine_ls_number_reflns     2129
_refine_ls_number_parameters     160
_refine_ls_number_restraints     3
_refine_ls_hydrogen_treatment     constr
_refine_ls_weighting_scheme     calc
_refine_ls_weighting_details
                 'calc w=1/[\s^2^(Fo^2^)+(0.1116P)^2^] where P=(Fo^2^+2Fc^2^)/3'
_atom_sites_solution_hydrogens     geom
_atom_sites_solution_primary     direct
_atom_sites_solution_secondary     difmap
_refine_ls_shift/su_max     0.000
_refine_ls_shift/su_mean     0.000
_refine_diff_density_max     0.819
_refine_diff_density_min     -0.948
_refine_ls_extinction_method     none
_refine_ls_extinction_coef     ?
loop_
    _atom_type_symbol
    _atom_type_description
    _atom_type_scat_dispersion_real
    _atom_type_scat_dispersion_imag
    _atom_type_scat_source
    'C' 'C' 0.0033 0.0016
                         'International Tables Vol C Tables 4.2.6.8 and 6.1.1.4'
    'H' 'H' 0.0000 0.0000
                         'International Tables Vol C Tables 4.2.6.8 and 6.1.1.4'
    'N' 'N' 0.0061 0.0033
                         'International Tables Vol C Tables 4.2.6.8 and 6.1.1.4'
    'O' 'O' 0.0106 0.0060
                         'International Tables Vol C Tables 4.2.6.8 and 6.1.1.4'
    'Cu' 'Cu' 0.3201 1.2651
                         'International Tables Vol C Tables 4.2.6.8 and 6.1.1.4'
    'Br' 'Br' -0.2901 2.4595
                         'International Tables Vol C Tables 4.2.6.8 and 6.1.1.4'
_computing_data_collection     'SMART (Bruker, 2007)'
_computing_cell_refinement     'SAINT (Bruker, 2007)'
_computing_data_reduction     'SAINT (Bruker, 2007)'
_computing_structure_solution     'SHELXS97 (Sheldrick, 2008)'
_computing_structure_refinement     'SHELXL97 (Sheldrick, 2008)'
_computing_molecular_graphics     'SHELXTL (Sheldrick, 2008)'
_computing_publication_material     'SHELXTL (Sheldrick, 2008)'
loop_
    _atom_site_type_symbol
    _atom_site_label
    _atom_site_fract_x
    _atom_site_fract_y
    _atom_site_fract_z
    _atom_site_U_iso_or_equiv
    _atom_site_adp_type
    _atom_site_calc_flag
    _atom_site_refinement_flags
    _atom_site_occupancy
    _atom_site_disorder_assembly
    _atom_site_disorder_group
    Cu Cu1 0.5000 0.5000 0.5000 0.0266(4) Uani d S 1 . .
    Br Br1 -0.09111(11) 0.71414(10) 0.61132(10) 0.0434(4) Uani d . 1 . .
    O O1 0.4292(7) 0.6175(6) 0.6239(5) 0.0288(12) Uani d . 1 . .
    O O1W 0.2454(8) 0.4936(11) 0.5040(10) 0.089(3) Uani d D 1 . .
    H H1WA 0.1963 0.4563 0.4678 0.133 Uiso d RD 1 . .
    H H1WB 0.1830 0.5087 0.5306 0.133 Uiso d RD 1 . .
    O O2 0.4295(9) 0.8338(7) 0.4071(6) 0.0462(16) Uani d . 1 . .
    O O3 0.7158(10) 0.8939(9) 0.9512(7) 0.0570(19) Uani d . 1 . .
    N N1 0.3377(9) 0.7917(7) 0.7897(7) 0.0290(14) Uani d . 1 . .
    C C1 0.4042(10) 0.7683(9) 0.5435(8) 0.0293(16) Uani d . 1 . .
    C C2 0.3214(11) 0.8765(9) 0.6271(8) 0.0315(17) Uani d . 1 . .
    H H2A 0.3826 0.9702 0.5861 0.038 Uiso calc R 1 . .
    H H2B 0.1932 0.9148 0.6107 0.038 Uiso calc R 1 . .
    C C3 0.2186(11) 0.6898(10) 0.8751(9) 0.0347(18) Uani d . 1 . .
    H H3A 0.1288 0.6746 0.8321 0.042 Uiso calc R 1 . .
    C C4 0.2320(11) 0.6095(10) 1.0252(9) 0.0375(19) Uani d . 1 . .
    H H4A 0.1528 0.5373 1.0848 0.045 Uiso calc R 1 . .
    C C5 0.3618(12) 0.6351(10) 1.0880(9) 0.0381(19) Uani d . 1 . .
    H H5A 0.3681 0.5819 1.1907 0.046 Uiso calc R 1 . .
    C C6 0.4849(11) 0.7399(9) 1.0003(8) 0.0313(17) Uani d . 1 . .
    C C7 0.4693(11) 0.8171(9) 0.8479(8) 0.0292(16) Uani d . 1 . .
    H H7A 0.5501 0.8867 0.7856 0.035 Uiso calc R 1 . .
    C C8 0.6243(13) 0.7737(11) 1.0664(10) 0.043(2) Uani d . 1 . .
    H H8A 0.5654 0.8110 1.1431 0.051 Uiso calc R 1 . .
    H H8B 0.7109 0.6759 1.1117 0.051 Uiso calc R 1 . .
    C C9 0.8556(11) 0.9412(11) 0.9825(10) 0.0377(19) Uani d . 1 . .
    C C10 0.9060(12) 0.8939(11) 1.1252(9) 0.040(2) Uani d . 1 . .
    H H10A 0.8431 0.8239 1.2087 0.047 Uiso calc R 1 . .
    C C11 0.9504(12) 1.0480(11) 0.8589(9) 0.039(2) Uani d . 1 . .
    H H11A 0.9157 1.0805 0.7640 0.047 Uiso calc R 1 . .
loop_
    _atom_site_aniso_label
    _atom_site_aniso_U_11
    _atom_site_aniso_U_22
    _atom_site_aniso_U_33
    _atom_site_aniso_U_12
    _atom_site_aniso_U_13
    _atom_site_aniso_U_23
    Cu1 0.0268(7) 0.0331(8) 0.0283(7) -0.0080(5) -0.0023(5) -0.0189(6)
    Br1 0.0384(6) 0.0471(6) 0.0532(7) -0.0103(4) -0.0074(4) -0.0258(5)
    O1 0.032(3) 0.034(3) 0.026(3) -0.006(2) -0.002(2) -0.018(2)
    O1W 0.028(3) 0.140(8) 0.172(9) -0.013(4) 0.001(4) -0.136(8)
    O2 0.077(5) 0.041(3) 0.021(3) -0.016(3) 0.001(3) -0.012(2)
    O3 0.063(4) 0.075(5) 0.038(4) -0.035(4) -0.015(3) -0.013(3)
    N1 0.036(3) 0.028(3) 0.027(3) -0.006(3) -0.001(3) -0.014(3)
    C1 0.031(4) 0.032(4) 0.032(4) -0.010(3) -0.005(3) -0.017(3)
    C2 0.042(4) 0.025(4) 0.028(4) -0.008(3) -0.005(3) -0.010(3)
    C3 0.035(4) 0.037(4) 0.037(4) -0.008(3) -0.002(3) -0.019(4)
    C4 0.038(5) 0.041(5) 0.031(4) -0.015(4) 0.005(3) -0.012(4)
    C5 0.045(5) 0.039(4) 0.022(4) -0.002(4) -0.002(3) -0.007(3)
    C6 0.036(4) 0.033(4) 0.028(4) 0.001(3) -0.007(3) -0.017(3)
    C7 0.035(4) 0.026(4) 0.029(4) -0.007(3) -0.003(3) -0.013(3)
    C8 0.050(5) 0.047(5) 0.034(4) -0.006(4) -0.011(4) -0.018(4)
    C9 0.036(4) 0.046(5) 0.042(5) -0.001(4) -0.014(4) -0.026(4)
    C10 0.042(5) 0.042(5) 0.035(4) -0.003(4) -0.004(4) -0.018(4)
    C11 0.041(5) 0.053(5) 0.032(4) -0.004(4) -0.012(4) -0.023(4)
_geom_special_details
;
All esds (except the esd in the dihedral angle between two l.s. planes) are
estimated using the full covariance matrix. The cell esds are taken into
account individually in the estimation of esds in distances, angles and
torsion angles; correlations between esds in cell parameters are only used
when they are defined by crystal symmetry. An approximate (isotropic)
treatment of cell esds is used for estimating esds involving l.s. planes.
;
loop_
    _geom_bond_atom_site_label_1
    _geom_bond_atom_site_label_2
    _geom_bond_site_symmetry_2
    _geom_bond_distance
    _geom_bond_publ_flag
    Cu1 O1 2_666 1.919(5) ?
    Cu1 O1 . 1.919(5) ?
    Cu1 O1W . 1.927(6) ?
    Cu1 O1W 2_666 1.927(6) ?
    O1 C1 . 1.266(9) ?
    O1W H1WA . 0.7774 ?
    O1W H1WB . 0.5183 ?
    O2 C1 . 1.223(9) ?
    O3 C9 . 1.361(11) ?
    O3 C8 . 1.409(11) ?
    N1 C7 . 1.348(10) ?
    N1 C3 . 1.353(10) ?
    N1 C2 . 1.480(9) ?
    C1 C2 . 1.535(10) ?
    C2 H2A . 0.9700 ?
    C2 H2B . 0.9700 ?
    C3 C4 . 1.365(11) ?
    C3 H3A . 0.9300 ?
    C4 C5 . 1.368(12) ?
    C4 H4A . 0.9300 ?
    C5 C6 . 1.394(12) ?
    C5 H5A . 0.9300 ?
    C6 C7 . 1.387(11) ?
    C6 C8 . 1.492(12) ?
    C7 H7A . 0.9300 ?
    C8 H8A . 0.9700 ?
    C8 H8B . 0.9700 ?
    C9 C11 . 1.396(12) ?
    C9 C10 . 1.396(12) ?
    C10 C11 2_777 1.376(13) ?
    C10 H10A . 0.9300 ?
    C11 C10 2_777 1.376(13) ?
    C11 H11A . 0.9300 ?
loop_
    _geom_angle_atom_site_label_1
    _geom_angle_atom_site_label_2
    _geom_angle_atom_site_label_3
    _geom_angle_site_symmetry_1
    _geom_angle_site_symmetry_3
    _geom_angle
    _geom_angle_publ_flag
    O1 Cu1 O1 2_666 . 180 ?
    O1 Cu1 O1W 2_666 . 91.4(2) ?
    O1 Cu1 O1W . . 88.6(2) ?
    O1 Cu1 O1W 2_666 2_666 88.6(2) ?
    O1 Cu1 O1W . 2_666 91.4(2) ?
    O1W Cu1 O1W . 2_666 180 ?
    C1 O1 Cu1 . . 110.1(5) ?
    Cu1 O1W H1WA . . 131.9 ?
    Cu1 O1W H1WB . . 138.6 ?
    H1WA O1W H1WB . . 89.3 ?
    C9 O3 C8 . . 119.4(7) ?
    C7 N1 C3 . . 122.2(7) ?
    C7 N1 C2 . . 119.7(6) ?
    C3 N1 C2 . . 118.1(7) ?
    O2 C1 O1 . . 126.5(7) ?
    O2 C1 C2 . . 117.8(7) ?
    O1 C1 C2 . . 115.6(6) ?
    N1 C2 C1 . . 112.9(6) ?
    N1 C2 H2A . . 109.0 ?
    C1 C2 H2A . . 109.0 ?
    N1 C2 H2B . . 109.0 ?
    C1 C2 H2B . . 109.0 ?
    H2A C2 H2B . . 107.8 ?
    N1 C3 C4 . . 119.1(8) ?
    N1 C3 H3A . . 120.5 ?
    C4 C3 H3A . . 120.5 ?
    C3 C4 C5 . . 120.1(8) ?
    C3 C4 H4A . . 119.9 ?
    C5 C4 H4A . . 119.9 ?
    C4 C5 C6 . . 120.9(7) ?
    C4 C5 H5A . . 119.5 ?
    C6 C5 H5A . . 119.5 ?
    C7 C6 C5 . . 117.4(7) ?
    C7 C6 C8 . . 120.6(7) ?
    C5 C6 C8 . . 122.0(7) ?
    N1 C7 C6 . . 120.3(7) ?
    N1 C7 H7A . . 119.8 ?
    C6 C7 H7A . . 119.8 ?
    O3 C8 C6 . . 108.1(7) ?
    O3 C8 H8A . . 110.1 ?
    C6 C8 H8A . . 110.1 ?
    O3 C8 H8B . . 110.1 ?
    C6 C8 H8B . . 110.1 ?
    H8A C8 H8B . . 108.4 ?
    O3 C9 C11 . . 115.3(7) ?
    O3 C9 C10 . . 125.3(8) ?
    C11 C9 C10 . . 119.4(8) ?
    C11 C10 C9 2_777 . 119.3(8) ?
    C11 C10 H10A 2_777 . 120.4 ?
    C9 C10 H10A . . 120.4 ?
    C10 C11 C9 2_777 . 121.3(8) ?
    C10 C11 H11A 2_777 . 119.3 ?
    C9 C11 H11A . . 119.3 ?
loop_
    _geom_torsion_atom_site_label_1
    _geom_torsion_atom_site_label_2
    _geom_torsion_atom_site_label_3
    _geom_torsion_atom_site_label_4
    _geom_torsion_site_symmetry_1
    _geom_torsion_site_symmetry_2
    _geom_torsion_site_symmetry_3
    _geom_torsion_site_symmetry_4
    _geom_torsion
    _geom_torsion_publ_flag
    O1 Cu1 O1 C1 2_666 . . .  11E1(10)
                                      ?
    O1W Cu1 O1 C1 . . . . -91.2(6) ?
    O1W Cu1 O1 C1 2_666 . . . 88.8(6) ?
    Cu1 O1 C1 O2 . . . . -3.7(10) ?
    Cu1 O1 C1 C2 . . . . 171.9(5) ?
    C7 N1 C2 C1 . . . . 101.3(8) ?
    C3 N1 C2 C1 . . . . -78.4(9) ?
    O2 C1 C2 N1 . . . . -166.3(7) ?
    O1 C1 C2 N1 . . . . 17.8(9) ?
    C7 N1 C3 C4 . . . . -0.1(12) ?
    C2 N1 C3 C4 . . . . 179.5(7) ?
    N1 C3 C4 C5 . . . . 1.4(12) ?
    C3 C4 C5 C6 . . . . -1.5(13) ?
    C4 C5 C6 C7 . . . . 0.4(12) ?
    C4 C5 C6 C8 . . . . 178.2(8) ?
    C3 N1 C7 C6 . . . . -1.1(11) ?
    C2 N1 C7 C6 . . . . 179.3(7) ?
    C5 C6 C7 N1 . . . . 0.9(11) ?
    C8 C6 C7 N1 . . . . -176.9(7) ?
    C9 O3 C8 C6 . . . . -177.3(7) ?
    C7 C6 C8 O3 . . . . 2.8(11) ?
    C5 C6 C8 O3 . . . . -175.0(7) ?
    C8 O3 C9 C11 . . . . 173.5(8) ?
    C8 O3 C9 C10 . . . . -7.8(13) ?
    O3 C9 C10 C11 . . . 2_777 -179.5(9) ?
    C11 C9 C10 C11 . . . 2_777 -0.8(14) ?
    O3 C9 C11 C10 . . . 2_777 179.6(8) ?
    C10 C9 C11 C10 . . . 2_777 0.8(14) ?
loop_
    _geom_hbond_atom_site_label_D
    _geom_hbond_atom_site_label_H
    _geom_hbond_atom_site_label_A
    _geom_hbond_site_symmetry_A
    _geom_hbond_distance_DH
    _geom_hbond_distance_HA
    _geom_hbond_distance_DA
    _geom_hbond_angle_DHA
    O1W H1WB Br1 1 0.52 2.74 3.220(9) 155
    O1W H1WA Br1 2_566 0.78 2.38 3.139(9) 167
data_global
_journal_date_recd_electronic     2010-03-15
_journal_date_accepted     2010-04-20
_journal_name_full     'Acta Crystallographica, Section E'
_journal_year     2010
_journal_volume     66
_journal_issue      6
_journal_page_first     m607
_journal_page_last     m607
_journal_paper_category     QM
_journal_coeditor_code     SU2168
_publ_contact_author_name     'Professor Hong-Lei Lian'
_publ_contact_author_address
;
College of Chemical Engineering
Zhengzhou University
Zhengzhou
Henan  450001
People's Republic of China
;
_publ_contact_author_email     zzulhl@yahoo.com.cn
_publ_contact_author_fax     ?
_publ_contact_author_phone     ?
_publ_section_title
;\
<i>catena</i>-Poly[[[diaquacopper(II)]-\m-2,2'-{[<i>p</i>-\
phenylenebis(oxymethylene)]bis(pyridinium-3,1-diyl)}diacetate] dibromide]
;
loop_
    _publ_author_name
    _publ_author_address
    'Wei-Cheng Pan'
;
College of Chemical Engineering and Foods
Zhongzhou University
Zhengzhou
Henan 450044
People's Republic of China
;
    'Hong-Lei Lian'
;
College of Chemical Engineering
Zhengzhou University
Zhengzhou
Henan 450001
People's Republic of China
;
