# Supplementary material for: catena-Poly[[[diaqua­copper(II)]-μ-2,2′-{[p-phenyl­enebis(oxymethyl­ene)]bis­(pyridinium-3,1-di­yl)}diacetate] dibromide]
Source: Acta Crystallogr Sect E Struct Rep Online. 2010 May 8;66(Pt 6):m607. doi: 10.1107/S1600536810014510 (PMC2979353; doi:10.1107/S1600536810014510)
Supplement: Supplementary file 2 [file e-66-0m607-Isup2.hkl]

# 
# h,k,l, Fc-squared, Fo-squared, sigma(Fo-squared) and status flag 
# 
data_I
_shelx_title ' P in P-1' 
_shelx_refln_list_code          4 
_shelx_F_calc_maximum      153.97 
_exptl_crystal_F_000       333.00 
_reflns_d_resolution_high  0.8406 
 
loop_ 
 _symmetry_equiv_pos_as_xyz 
 'x, y, z' 
 '-x, -y, -z' 
 
_cell_length_a     7.5422 
_cell_length_b     9.3001 
_cell_length_c     9.9890 
_cell_angle_alpha  64.194 
_cell_angle_beta   79.405 
_cell_angle_gamma  77.000 
 
_shelx_F_squared_multiplier     1.000 
 
loop_ 
 _refln_index_h 
 _refln_index_k 
 _refln_index_l 
 _refln_F_squared_calc 
 _refln_F_squared_meas 
 _refln_F_squared_sigma 
 _refln_observed_status 
   2   0   0     1456.86     1859.51     23.55 o 
   3   0   0      757.90      912.71     19.12 o 
   4   0   0       67.11       78.50      8.65 o 
   5   0   0     1841.43     2056.99     37.52 o 
   6   0   0      361.37      366.16     18.87 o 
   7   0   0      562.54      649.31     26.46 o 
   8   0   0       45.31       51.91     12.75 o 
  -8   1   0      300.90      285.81     21.52 o 
  -7   1   0       17.42       14.31      8.48 o 
  -6   1   0       55.56       61.36     10.68 o 
  -5   1   0       99.42       94.24     11.48 o 
  -4   1   0      336.15      351.73     15.87 o 
  -3   1   0     3375.94     3831.38     46.21 o 
  -2   1   0     5026.55     6417.90     57.40 o 
  -1   1   0      725.14      889.32     10.62 o 
   0   1   0      510.40      563.17      6.67 o 
   3   1   0       11.93       34.51      3.48 o 
   4   1   0     4691.76     5855.91    222.77 o 
   5   1   0       61.37       54.05      5.80 o 
   6   1   0       97.16      107.62      8.43 o 
   7   1   0     1154.79     1227.34     34.88 o 
   8   1   0        3.18       -1.18      8.69 o 
  -8   2   0      134.84      136.83     18.19 o 
  -7   2   0       15.32       26.59     10.47 o 
  -6   2   0      681.87      727.18     28.87 o 
  -5   2   0       41.70       34.31      8.65 o 
  -4   2   0      573.03      512.61     20.05 o 
  -3   2   0     1193.89     1021.80     25.07 o 
  -2   2   0      545.02      598.09     22.09 o 
  -1   2   0       87.80       53.70      8.59 o 
   0   2   0     2157.59     2504.93     47.83 o 
   1   2   0     1162.21     1256.24     26.34 o 
   2   2   0       25.33       52.43      5.02 o 
   3   2   0       63.55       74.66      6.98 o 
   4   2   0     4509.09     5472.67     97.30 o 
   5   2   0      124.53      131.11      7.78 o 
   6   2   0      621.67      669.65     22.18 o 
   7   2   0       40.56       68.08     12.11 o 
  -7   3   0       62.80       67.74     13.38 o 
  -6   3   0      448.78      414.06     23.80 o 
  -5   3   0       20.25       15.70      8.27 o 
  -4   3   0     1831.11     1512.05     36.59 o 
  -3   3   0      400.55      362.11     16.80 o 
  -2   3   0      801.78      738.88     68.16 o 
  -1   3   0     2297.08     2521.12     38.98 o 
   0   3   0      147.16      168.23      5.31 o 
   1   3   0     7336.93     8289.40    298.91 o 
   2   3   0      281.67      275.98      8.02 o 
   3   3   0     2310.81     2624.31     84.05 o 
   4   3   0      217.17      265.33     17.43 o 
   5   3   0      117.94      131.96      7.56 o 
   6   3   0      538.74      606.01     23.85 o 
   7   3   0      123.61      143.87     15.53 o 
   8   3   0      398.20      352.40     25.03 o 
  -7   4   0      319.90      293.49     23.93 o 
  -6   4   0       78.42       73.27     13.21 o 
  -5   4   0      286.65      256.47     19.50 o 
  -4   4   0      232.42      193.13     15.87 o 
  -3   4   0      103.89      108.38      8.83 o 
  -2   4   0     1909.87     1553.70     24.00 o 
  -1   4   0      890.39      833.38     70.00 o 
   0   4   0      919.23      845.28     56.75 o 
   1   4   0      468.89      525.61     11.37 o 
   2   4   0      283.99      346.42     13.35 o 
   3   4   0     3750.68     4349.60    219.48 o 
   4   4   0      148.13      154.87     18.83 o 
   5   4   0      944.77      863.80    112.14 o 
   6   4   0      236.54      227.46     37.73 o 
   7   4   0      109.09      112.18     24.84 o 
   8   4   0      412.61      335.86     25.62 o 
  -6   5   0        2.57        3.63      8.99 o 
  -5   5   0      638.95      516.75     27.31 o 
  -4   5   0        2.65        2.79      6.79 o 
  -3   5   0      823.44      654.80     38.36 o 
  -2   5   0       80.56       66.08      7.24 o 
  -1   5   0      114.22       91.96      7.56 o 
   0   5   0     1616.93     1519.01    152.84 o 
   1   5   0     2227.29     2509.83    171.96 o 
   2   5   0      384.03      352.87     16.07 o 
   3   5   0       22.74       31.07      4.58 o 
   4   5   0       40.34       42.23      6.49 o 
   5   5   0     1665.50     1589.89    151.64 o 
   6   5   0      139.17      142.98     11.26 o 
   7   5   0      491.85      409.89     26.97 o 
   8   5   0        2.15       -3.08      9.41 o 
  -6   6   0       74.21       79.64     17.05 o 
  -5   6   0       90.32       83.35     15.11 o 
  -4   6   0        0.41       -7.13      6.25 o 
  -3   6   0     1111.99     1008.14     54.06 o 
  -2   6   0       31.36       22.78      5.95 o 
  -1   6   0     1429.32     1392.09    199.60 o 
   0   6   0        9.42        2.92      3.35 o 
   1   6   0        2.34        2.16      3.31 o 
   2   6   0      728.33      658.44     39.99 o 
   3   6   0      320.51      362.35     30.91 o 
   4   6   0     1262.37     1269.25     24.83 o 
   5   6   0       79.24       70.60      8.87 o 
   6   6   0       56.45       56.82      8.76 o 
  -5   7   0       51.29       54.78     15.45 o 
  -4   7   0      116.55      152.15     19.62 o 
  -3   7   0        1.01       -3.02      5.52 o 
  -2   7   0       18.55       20.76      6.56 o 
  -1   7   0      731.12      756.02     57.25 o 
   0   7   0        5.26        9.12      5.33 o 
   1   7   0      968.21     1035.44     78.57 o 
   2   7   0        1.97       -0.98      3.83 o 
   3   7   0       17.37       16.17      6.19 o 
   4   7   0      156.02      159.27     11.64 o 
   5   7   0       57.06       71.03      9.47 o 
   6   7   0      451.79      457.03     28.61 o 
   7   7   0        0.33        0.30     11.02 o 
  -4   8   0      155.20      178.31     21.86 o 
  -3   8   0       39.44       45.21      9.48 o 
  -2   8   0      225.82      298.50     21.04 o 
  -1   8   0       78.73       69.93      9.67 o 
   0   8   0       60.71       62.02      8.87 o 
   1   8   0      503.03      531.19     29.02 o 
   2   8   0       64.64       66.00      8.79 o 
   3   8   0      292.47      349.77     15.82 o 
   4   8   0       17.96       23.28      7.50 o 
   5   8   0        2.76        2.84      6.81 o 
   6   8   0       58.22       95.51     18.44 o 
  -2   9   0      198.23      236.69     16.24 o 
  -1   9   0       16.73       29.65      8.96 o 
   0   9   0      311.90      367.92     17.77 o 
   1   9   0        3.84        7.55      9.96 o 
   2   9   0      155.49      187.98     20.43 o 
   3   9   0      515.90      586.43     30.05 o 
   4   9   0        3.61        3.89      7.28 o 
   5   9   0      154.50      192.37     22.92 o 
  -3  -9   1      200.15      245.16     22.20 o 
  -2  -9   1        3.65        2.45     10.55 o 
  -1  -9   1      126.34      149.44     18.99 o 
   0  -9   1       34.43       33.37      9.09 o 
   1  -9   1       43.95       50.56     10.33 o 
  -5  -8   1        0.70        4.01     11.23 o 
  -4  -8   1       33.81       33.63      8.51 o 
  -3  -8   1       58.42       66.51      9.70 o 
  -2  -8   1       45.17       58.20      8.97 o 
  -1  -8   1      595.56      708.28     27.94 o 
   0  -8   1        0.70        0.05      6.21 o 
   1  -8   1       80.71       76.78     10.50 o 
   2  -8   1       55.78       76.40     10.82 o 
   3  -8   1        0.91        5.82     10.64 o 
  -6  -7   1       88.35      108.68     17.22 o 
  -5  -7   1       41.53       47.86     13.38 o 
  -4  -7   1      875.94      880.20     22.91 o 
  -3  -7   1       10.01       10.89      6.17 o 
  -2  -7   1       64.88       75.68      6.85 o 
  -1  -7   1       60.16       91.97     10.30 o 
   0  -7   1       83.81      118.40     18.06 o 
   1  -7   1      748.72      757.59     51.45 o 
   2  -7   1        1.69       -1.05      6.00 o 
   3  -7   1      486.47      495.74     20.20 o 
   4  -7   1       79.45       79.13     16.08 o 
  -7  -6   1      368.37      349.79     27.43 o 
  -6  -6   1        7.78        1.52      9.92 o 
  -5  -6   1      197.28      212.81     15.51 o 
  -4  -6   1      174.92      157.16     10.91 o 
  -3  -6   1       81.64       82.87      8.70 o 
  -2  -6   1     1099.85     1215.99     23.98 o 
  -1  -6   1       97.21      140.11     12.37 o 
   0  -6   1      784.00      770.00     61.86 o 
   1  -6   1       48.07       69.62     10.26 o 
   2  -6   1       55.06       58.98      8.23 o 
   3  -6   1      593.88      530.42     19.02 o 
   4  -6   1       11.83        6.84      8.86 o 
   5  -6   1      250.11      252.85     22.45 o 
  -7  -5   1      267.54      239.93     22.16 o 
  -6  -5   1       13.51        5.11      8.48 o 
  -5  -5   1      540.63      499.26     56.51 o 
  -4  -5   1       46.13       56.60      7.28 o 
  -3  -5   1      570.63      623.10     19.46 o 
  -2  -5   1      401.04      460.43     15.12 o 
  -1  -5   1        6.01        4.60      3.16 o 
   0  -5   1     1299.15     1225.40     81.17 o 
   1  -5   1      225.74      205.17     10.57 o 
   2  -5   1      231.20      167.49     10.47 o 
   3  -5   1        1.95       -2.41      6.79 o 
   4  -5   1       14.57       14.98      8.06 o 
   5  -5   1      570.02      512.65     27.60 o 
   6  -5   1        4.01       10.09     11.18 o 
  -8  -4   1      397.83      333.75     26.46 o 
  -7  -4   1        2.87       -2.15      8.95 o 
  -6  -4   1       97.99       87.70     13.59 o 
  -5  -4   1      783.23      743.00    107.28 o 
  -4  -4   1        1.92        2.43      2.93 o 
  -3  -4   1     2472.81     2540.84    239.42 o 
  -2  -4   1      592.21      601.63     26.07 o 
  -1  -4   1      639.83      641.72     28.42 o 
   0  -4   1      535.97      549.99     18.02 o 
   1  -4   1       49.38       50.67     10.19 o 
   2  -4   1     1116.56      894.37     34.80 o 
   3  -4   1      829.25      722.45     26.12 o 
   4  -4   1      659.20      443.99     23.00 o 
   5  -4   1        0.11        2.87      7.17 o 
   6  -4   1        6.10        8.06      9.12 o 
   7  -4   1      219.00      228.79     22.24 o 
  -8  -3   1      106.50      103.27     17.01 o 
  -7  -3   1       30.41       26.04     11.23 o 
  -6  -3   1     1641.21     1564.16    258.71 o 
  -5  -3   1      138.66      150.74     15.00 o 
  -4  -3   1     1969.73     2190.71    198.88 o 
  -3  -3   1      374.34      432.32     29.72 o 
  -2  -3   1      569.03      664.45     19.97 o 
  -1  -3   1     5455.71     6157.88    108.30 o 
   0  -3   1      122.74      102.96      5.13 o 
   1  -3   1     3158.79     3192.66    295.45 o 
   2  -3   1       45.92       45.28      5.10 o 
   3  -3   1       90.92       81.20     10.04 o 
   4  -3   1      882.73      641.12     24.73 o 
   5  -3   1      413.84      342.06     20.64 o 
   6  -3   1      172.03      143.20     16.42 o 
   7  -3   1        9.02       11.02     10.51 o 
  -8  -2   1        6.46        1.48     10.09 o 
  -7  -2   1      699.33      597.44     28.66 o 
  -6  -2   1       38.92       41.87      6.14 o 
  -5  -2   1       53.50       72.43      8.17 o 
  -4  -2   1     3626.54     4167.72    503.06 o 
  -3  -2   1       16.13       40.18      5.48 o 
  -2  -2   1     3845.44     4544.71    200.18 o 
  -1  -2   1       27.35       39.73      2.90 o 
   0  -2   1      225.55      322.26     11.72 o 
   1  -2   1     8344.82    10095.49    332.91 o 
   2  -2   1      404.97      351.14     14.27 o 
   3  -2   1     3005.74     2524.95     41.02 o 
   4  -2   1      104.85       99.05     10.72 o 
   5  -2   1        8.98        8.27      7.09 o 
   6  -2   1      340.67      289.77     19.75 o 
   7  -2   1       68.12       78.58     13.84 o 
   8  -2   1      318.71      295.18     23.09 o 
  -8  -1   1       52.18       55.50     13.93 o 
  -7  -1   1      354.45      396.66     51.15 o 
  -6  -1   1       74.78       88.54      7.83 o 
  -5  -1   1      909.37     1064.57     66.87 o 
  -4  -1   1      403.98      463.90     46.32 o 
  -3  -1   1      299.80      412.73     33.85 o 
  -2  -1   1     6886.42     8956.32    531.24 o 
  -1  -1   1      233.86      292.69     13.73 o 
   0  -1   1    14459.46    17969.11   1041.35 o 
   1  -1   1      101.77      133.91      7.68 o 
   2  -1   1      353.49      433.61     13.89 o 
   3  -1   1     1731.36     1641.57     29.67 o 
   4  -1   1       59.37       39.71      7.60 o 
   5  -1   1     3102.00     2809.49     47.99 o 
   6  -1   1       51.05       48.20     10.59 o 
   7  -1   1       80.24       82.38     13.21 o 
   8  -1   1      201.14      190.93     18.95 o 
  -8   0   1       37.21       38.57     12.32 o 
  -7   0   1        0.60        0.95      5.02 o 
  -6   0   1      170.27      163.03     14.39 o 
  -5   0   1     1093.35     1216.66     29.50 o 
  -4   0   1      570.21      654.63     19.41 o 
  -3   0   1     2323.84     2484.18     33.81 o 
  -2   0   1        6.57        7.01      3.50 o 
  -1   0   1        5.70       13.05      1.83 o 
   0   0   1     1294.02     1580.21     12.53 o 
   2   0   1     9239.50    11081.88     81.37 o 
   3   0   1        6.36       12.24      4.30 o 
   4   0   1      400.29      445.00     16.29 o 
   5   0   1      341.76      290.41     15.49 o 
   6   0   1      325.59      293.91     17.51 o 
   7   0   1      473.29      427.95     21.95 o 
   8   0   1        9.32        9.20     10.26 o 
  -8   1   1      823.67      804.37     33.68 o 
  -7   1   1       66.82       64.74     12.20 o 
  -6   1   1      258.52      308.77     19.20 o 
  -5   1   1       26.34       48.53      9.12 o 
  -4   1   1        3.85        9.62      5.53 o 
  -3   1   1     1672.73     1853.94     31.19 o 
  -1   1   1     1363.09     1521.95     46.84 o 
   0   1   1       62.43      100.48      3.12 o 
   2   1   1     7237.64     9088.22    651.48 o 
   3   1   1       35.37       67.45      4.98 o 
   4   1   1     4499.83     4841.03     49.80 o 
   5   1   1       20.44       18.28      4.45 o 
   6   1   1      133.46      146.80      9.79 o 
   7   1   1       90.17       97.68      9.02 o 
   8   1   1      140.82      155.06     18.11 o 
  -8   2   1      138.42      135.05     18.44 o 
  -7   2   1       49.78       42.08     11.73 o 
  -6   2   1     1054.13     1090.68     34.99 o 
  -5   2   1      119.98      109.22     12.20 o 
  -4   2   1     2461.84     2335.20     42.20 o 
  -3   2   1       49.61       46.80      7.39 o 
  -2   2   1        7.67       15.35      3.16 o 
  -1   2   1    23705.30    30108.63    845.96 o 
   0   2   1      346.10      419.76     53.32 o 
   1   2   1     2101.61     2531.36     61.09 o 
   3   2   1      574.47      670.31     38.19 o 
   4   2   1     3727.62     4762.65    100.30 o 
   5   2   1        6.97        6.44      3.39 o 
   6   2   1     2751.30     2968.82     85.78 o 
   7   2   1       11.61        6.08      8.19 o 
   8   2   1      265.19      312.40     23.13 o 
  -7   3   1      266.54      284.37     22.83 o 
  -6   3   1       51.61       42.42     10.93 o 
  -5   3   1       49.82       44.61      9.58 o 
  -4   3   1     2205.01     1831.45     39.93 o 
  -3   3   1      516.68      475.73     18.82 o 
  -2   3   1     2561.69     2355.29    223.83 o 
  -1   3   1      822.48      956.68     14.89 o 
   0   3   1     3619.72     4409.02    207.83 o 
   1   3   1     2655.40     3206.27    187.30 o 
   2   3   1     1513.51     1797.26     28.87 o 
   3   3   1     4343.67     5132.99     55.79 o 
   4   3   1      500.55      592.83     13.08 o 
   5   3   1      219.84      245.18      8.46 o 
   6   3   1      794.87      886.16     28.83 o 
   7   3   1      130.24      151.30     16.42 o 
   8   3   1      882.84      961.11     35.70 o 
  -7   4   1      257.14      232.04     21.99 o 
  -6   4   1       52.50       75.38     14.39 o 
  -5   4   1      457.71      425.71     23.63 o 
  -4   4   1        0.32        1.81      6.75 o 
  -3   4   1      133.63      124.89     17.85 o 
  -2   4   1       10.42       11.31      3.73 o 
  -1   4   1      935.53      911.04     96.75 o 
   0   4   1     4214.97     4090.05    349.79 o 
   1   4   1      652.38      709.03     52.24 o 
   2   4   1      272.95      249.78      6.90 o 
   3   4   1     1603.25     1495.59     30.26 o 
   4   4   1        3.62        3.21      5.44 o 
   5   4   1     1420.55     1587.26     35.96 o 
   6   4   1      940.48      996.19     31.19 o 
   7   4   1      232.49      288.09     20.26 o 
   8   4   1      179.69      193.59     20.22 o 
  -6   5   1      117.60       99.10     16.42 o 
  -5   5   1      617.35      491.38     26.72 o 
  -4   5   1       21.35       25.64      6.34 o 
  -3   5   1     1348.88     1204.11     71.39 o 
  -2   5   1        1.65        1.06      2.98 o 
  -1   5   1      269.50      253.21     21.33 o 
   0   5   1     1016.33      995.01     86.69 o 
   1   5   1      270.18      273.51     24.29 o 
   2   5   1     1306.80     1215.63     79.79 o 
   3   5   1      498.99      505.84     23.24 o 
   4   5   1     1161.94     1092.67     29.67 o 
   5   5   1       71.03       59.72     10.55 o 
   6   5   1       60.81       81.83     12.62 o 
   7   5   1      638.07      673.87     28.99 o 
   8   5   1       20.24        8.74     10.85 o 
  -6   6   1      211.82      227.61     22.96 o 
  -5   6   1        3.34       -3.08      9.12 o 
  -4   6   1      272.14      234.66     19.33 o 
  -3   6   1      933.74      775.03     24.75 o 
  -2   6   1       11.82        7.96      5.02 o 
  -1   6   1     1830.24     1669.01    222.75 o 
   0   6   1       10.33       14.17      3.26 o 
   1   6   1     1174.91     1249.58    128.84 o 
   2   6   1      429.28      437.80     45.74 o 
   3   6   1      209.80      224.77     23.76 o 
   4   6   1      669.01      625.53     22.01 o 
   5   6   1       15.60       15.07      6.18 o 
   6   6   1      405.58      410.23     16.98 o 
   7   6   1       82.34       83.53     10.45 o 
   8   6   1       33.02       34.35     15.02 o 
  -5   7   1       17.34       19.41     11.31 o 
  -4   7   1      404.22      398.07     25.79 o 
  -3   7   1        5.93        8.17      6.27 o 
  -2   7   1      212.90      244.29     20.93 o 
  -1   7   1      474.23      400.77     57.02 o 
   0   7   1       91.90      100.72      9.18 o 
   1   7   1     1207.27     1268.74     96.62 o 
   2   7   1       33.34       30.21      4.83 o 
   3   7   1      627.53      639.24     87.55 o 
   4   7   1      417.17      416.56     16.18 o 
   5   7   1       50.33       57.99      8.83 o 
   6   7   1      294.35      321.51     16.30 o 
   7   7   1      122.62      114.48     12.09 o 
  -4   8   1       82.24      102.98     17.85 o 
  -3   8   1       15.73       20.24      7.91 o 
  -2   8   1      471.45      457.02     38.74 o 
  -1   8   1       83.10      104.09     25.49 o 
   0   8   1      332.38      369.45     52.38 o 
   1   8   1      145.46      130.83     10.62 o 
   2   8   1        3.54        2.05      5.40 o 
   3   8   1     1057.82     1081.35     82.83 o 
   4   8   1      157.03      183.68     21.59 o 
   5   8   1      334.30      335.42     16.69 o 
   6   8   1        7.75        7.34      7.28 o 
  -2   9   1       43.76       46.40      9.58 o 
  -1   9   1        4.50        1.53      6.75 o 
   0   9   1      466.90      527.39     52.48 o 
   1   9   1       32.32       37.56     11.94 o 
   2   9   1      294.24      336.75     23.30 o 
   3   9   1       11.69       10.80      9.88 o 
   4   9   1       34.06       33.94      8.46 o 
   5   9   1      374.81      410.95     18.96 o 
   0  10   1       28.68       33.47     12.70 o 
   1  10   1        1.02        0.21     10.00 o 
   2  10   1      155.12      219.33     22.49 o 
   3  10   1       24.72       23.04     12.15 o 
  -1  -9   2      214.32      231.74     21.99 o 
  -4  -8   2      103.53      102.05     17.89 o 
  -3  -8   2       20.39        3.67     11.48 o 
  -2  -8   2       17.57       17.99      7.78 o 
  -1  -8   2      148.30      205.20     13.91 o 
   0  -8   2        4.75        2.08      6.50 o 
   1  -8   2      709.61      764.81     24.59 o 
   2  -8   2       86.54      120.45     13.80 o 
  -6  -7   2       44.50       39.42     14.52 o 
  -5  -7   2        8.85        4.43     10.26 o 
  -4  -7   2      137.21      142.95     18.91 o 
  -3  -7   2      142.58      170.26     12.81 o 
  -2  -7   2      333.62      419.76     18.69 o 
  -1  -7   2       75.15       82.18      9.83 o 
   0  -7   2       29.02       42.03      8.14 o 
   1  -7   2      149.29      201.10     23.61 o 
   2  -7   2       68.64       81.35     10.34 o 
   3  -7   2      302.96      379.88     27.18 o 
   4  -7   2        5.22        0.59     11.10 o 
  -6  -6   2        3.98        5.44     11.69 o 
  -5  -6   2      691.10      681.81     31.95 o 
  -4  -6   2       34.59       37.52     11.52 o 
  -3  -6   2       62.75       70.39      8.44 o 
  -2  -6   2      722.11      770.89     15.68 o 
  -1  -6   2      123.40      153.36      8.81 o 
   0  -6   2      290.71      265.54     10.99 o 
   1  -6   2       97.47       99.80      9.75 o 
   2  -6   2       22.54       20.48      6.48 o 
   3  -6   2       88.50      134.25     17.56 o 
   4  -6   2       74.22       85.72     16.16 o 
   5  -6   2      346.77      366.04     27.43 o 
  -7  -5   2        1.99       -2.87      9.07 o 
  -6  -5   2        3.63        8.06      9.41 o 
  -5  -5   2      998.03      741.23     31.65 o 
  -4  -5   2        4.08        7.80      5.49 o 
  -3  -5   2     1201.28     1220.93     29.82 o 
  -2  -5   2        5.84        6.94      3.73 o 
  -1  -5   2       68.56       69.63      5.99 o 
   0  -5   2     1127.87     1074.62     62.54 o 
   1  -5   2       38.65       43.70      6.49 o 
   2  -5   2     1524.54     1392.56     78.42 o 
   3  -5   2       19.11       30.43     10.13 o 
   4  -5   2      122.82       75.71     13.00 o 
   5  -5   2       54.31       62.21     13.21 o 
   6  -5   2        0.62        8.06     10.09 o 
  -7  -4   2       47.11       49.04     13.42 o 
  -6  -4   2      540.70      442.64     26.17 o 
  -5  -4   2       16.04       16.84      8.23 o 
  -4  -4   2       94.82      103.96      6.50 o 
  -3  -4   2     1284.68     1388.87     97.49 o 
  -2  -4   2       84.92       81.41      8.18 o 
  -1  -4   2     3582.49     3976.57    168.28 o 
   0  -4   2      147.08      160.09      7.34 o 
   1  -4   2       63.18       58.23      7.87 o 
   2  -4   2      273.74      233.82     11.36 o 
   3  -4   2        2.52       -0.21      6.71 o 
   4  -4   2      755.62      640.62     27.98 o 
   5  -4   2       65.25       49.72     11.48 o 
   6  -4   2      103.90       95.51     15.62 o 
   7  -4   2       30.78       41.19     14.35 o 
  -8  -3   2       15.79       16.04     11.14 o 
  -7  -3   2       37.77       38.24     12.66 o 
  -6  -3   2      187.29      133.49     16.63 o 
  -5  -3   2      110.47      106.70     29.23 o 
  -4  -3   2     2191.88     2339.69    240.97 o 
  -3  -3   2      162.45      201.66     17.17 o 
  -2  -3   2     1518.17     1749.24    107.33 o 
  -1  -3   2     1452.57     1603.74     73.91 o 
   0  -3   2       12.65       28.93      3.49 o 
   1  -3   2     2571.54     2397.83    231.43 o 
   2  -3   2      515.38      374.65     17.22 o 
   3  -3   2       83.19       78.67     10.76 o 
   4  -3   2      281.83      221.36     16.76 o 
   5  -3   2       40.66       40.18      9.88 o 
   6  -3   2      456.14      421.79     24.86 o 
   7  -3   2       26.12       23.68     11.02 o 
  -8  -2   2       31.16       34.65     13.51 o 
  -7  -2   2      215.22      244.78     20.72 o 
  -6  -2   2        0.37        1.21      4.74 o 
  -5  -2   2       57.42       63.86      9.41 o 
  -4  -2   2      817.03      800.19     85.80 o 
  -3  -2   2      664.02      714.69     87.40 o 
  -2  -2   2     2135.43     2144.32    200.94 o 
  -1  -2   2       42.32       65.09      4.05 o 
   0  -2   2     2987.42     3632.66    156.74 o 
   1  -2   2     2555.86     3093.13    502.27 o 
   3  -2   2     3959.55     3112.64     47.90 o 
   4  -2   2       35.46       30.89      8.19 o 
   5  -2   2      707.28      599.17     24.65 o 
   6  -2   2       52.72       67.10     12.20 o 
   7  -2   2       17.46       29.84     11.44 o 
   8  -2   2      248.97      242.55     21.78 o 
  -8  -1   2       22.62       24.56     11.94 o 
  -7  -1   2      509.46      494.63     26.76 o 
  -6  -1   2      349.41      339.13     52.19 o 
  -5  -1   2     1540.68     1689.30    174.84 o 
  -4  -1   2      116.94      143.00     19.26 o 
  -3  -1   2       39.50       30.84      5.76 o 
  -2  -1   2      648.46      730.81     56.63 o 
  -1  -1   2      738.87     1006.16     13.51 o 
   0  -1   2     9004.69    11291.50    513.92 o 
   1  -1   2      300.00      352.95     13.34 o 
   2  -1   2     2689.13     2626.74     36.76 o 
   3  -1   2      454.04      379.25     15.74 o 
   4  -1   2       76.62       78.16      9.71 o 
   5  -1   2      874.83      766.01     25.87 o 
   6  -1   2      181.64      195.87     16.59 o 
   7  -1   2      526.90      555.49     26.63 o 
   8  -1   2       51.86       54.74     13.29 o 
  -8   0   2      794.39      735.79     33.21 o 
  -7   0   2       16.40       19.48      6.53 o 
  -6   0   2       58.35       67.60      6.23 o 
  -5   0   2      472.12      513.81     42.90 o 
  -4   0   2        5.11       12.96      3.97 o 
  -3   0   2     5094.32     5954.90    624.79 o 
  -2   0   2     2045.08     2404.80    212.22 o 
  -1   0   2     2906.81     3488.25    210.01 o 
   0   0   2     8932.24    11565.88    542.96 o 
   2   0   2     4738.34     4836.76     47.52 o 
   3   0   2      207.13      200.68     11.06 o 
   4   0   2     1745.60     1636.55     30.98 o 
   5   0   2       54.14       55.50      8.91 o 
   6   0   2       49.61       48.41      9.79 o 
   7   0   2      617.86      576.38     25.11 o 
  -8   1   2      149.10      142.78     18.40 o 
  -7   1   2       16.80       13.76      6.30 o 
  -6   1   2      799.14      834.63     68.60 o 
  -5   1   2      253.24      249.74     11.38 o 
  -4   1   2      722.56      819.38     16.50 o 
  -3   1   2      456.22      501.01     11.52 o 
  -2   1   2     1323.17     1687.12     20.17 o 
   0   1   2      785.08     1048.53     13.63 o 
   2   1   2      451.04      561.65     60.73 o 
   3   1   2     1290.66     1714.54     24.98 o 
   4   1   2    11469.04    13649.12    103.36 o 
   5   1   2       88.01       73.90      8.78 o 
   6   1   2      986.02      989.53     20.56 o 
   7   1   2       18.58       13.57      5.72 o 
   8   1   2       56.67       55.25     13.59 o 
  -8   2   2       17.06       12.87     10.42 o 
  -7   2   2      121.54      111.42     15.66 o 
  -6   2   2      334.39      353.51     30.09 o 
  -5   2   2        8.41        7.30      4.55 o 
  -4   2   2     2734.07     2887.83    300.32 o 
  -3   2   2      308.56      317.86     28.28 o 
  -2   2   2       24.29       15.67      2.53 o 
   0   2   2      269.98      399.97     44.04 o 
   1   2   2     5010.03     6451.41    218.87 o 
   3   2   2     2444.81     2738.10     54.80 o 
   4   2   2       70.78       56.24      5.27 o 
   5   2   2      216.76      267.86     16.06 o 
   6   2   2     1284.36     1263.20     76.16 o 
   7   2   2        8.73        4.35      9.33 o 
   8   2   2      664.75      761.74     33.21 o 
  -7   3   2      300.19      349.87     24.61 o 
  -6   3   2       30.38       36.21     11.44 o 
  -5   3   2      480.14      413.77     21.78 o 
  -4   3   2      906.40     1074.10     22.66 o 
  -3   3   2      359.72      416.43      9.94 o 
  -2   3   2     3249.91     3607.06    248.88 o 
  -1   3   2      259.13      235.77      8.95 o 
   0   3   2     1242.83     1228.95    112.52 o 
   1   3   2       61.48       95.91     12.09 o 
   2   3   2      499.43      659.23     51.30 o 
   3   3   2      654.72      475.47     16.88 o 
   4   3   2      462.36      486.93     44.59 o 
   5   3   2      958.77      977.87     52.90 o 
   6   3   2      218.63      201.31     16.84 o 
   7   3   2        0.22        7.77      8.02 o 
   8   3   2      774.53      852.78     35.20 o 
  -7   4   2      140.61      158.65     19.62 o 
  -6   4   2       19.85       37.14     11.82 o 
  -5   4   2      842.33      735.58     30.05 o 
  -4   4   2      149.15      120.87     13.00 o 
  -3   4   2     1099.06     1058.24    139.84 o 
  -2   4   2     3487.05     3595.31    168.82 o 
  -1   4   2      366.08      416.13     20.07 o 
   0   4   2     5841.11     6690.42    577.45 o 
   1   4   2      635.32      656.91     92.72 o 
   2   4   2     2583.75     2626.67    384.59 o 
   3   4   2      310.33      346.79     15.49 o 
   4   4   2      242.77      231.07     14.81 o 
   5   4   2     1903.52     1690.61     38.11 o 
   6   4   2      155.78      137.54     15.36 o 
   7   4   2      688.84      808.67     31.78 o 
   8   4   2       24.65       25.49     11.35 o 
  -6   5   2      193.31      209.71     20.38 o 
  -5   5   2      211.88      200.01     18.23 o 
  -4   5   2        3.48        0.63      6.63 o 
  -3   5   2     1226.48     1086.64     62.76 o 
  -2   5   2     1245.07     1065.57     20.92 o 
  -1   5   2     2540.04     2311.85    225.62 o 
   0   5   2      109.48      121.02     12.30 o 
   1   5   2        0.00        0.91      2.11 o 
   2   5   2     1832.92     1895.72    248.46 o 
   3   5   2      925.70      841.34     25.36 o 
   4   5   2     1791.94     1478.62     34.86 o 
   5   5   2       99.32       79.47     11.56 o 
   6   5   2      538.29      492.56     23.89 o 
   7   5   2      555.47      603.94     28.45 o 
   8   5   2       46.29       44.10     12.70 o 
  -6   6   2       80.48      112.01     18.19 o 
  -5   6   2       46.89       44.86     12.75 o 
  -4   6   2      754.82      767.45    146.74 o 
  -3   6   2        1.09       -3.81      4.46 o 
  -2   6   2       37.56       32.76      6.23 o 
  -1   6   2     1837.39     1514.29    145.60 o 
   0   6   2      214.63      219.21     11.27 o 
   1   6   2     1260.81     1275.93    137.83 o 
   2   6   2       41.80       42.06      4.18 o 
   3   6   2      137.54      119.06     12.45 o 
   4   6   2      542.29      435.00     21.36 o 
   5   6   2     1342.08     1241.86     35.96 o 
   6   6   2      369.42      415.29     23.80 o 
   7   6   2        1.98        4.05      9.07 o 
   8   6   2      114.31      131.25     17.77 o 
  -5   7   2        9.05       12.15     11.35 o 
  -4   7   2      184.77      209.96     29.08 o 
  -3   7   2       42.02       50.66      8.53 o 
  -2   7   2      667.70      649.59     60.58 o 
  -1   7   2      142.44      144.19     13.27 o 
   0   7   2      738.88      695.78    131.72 o 
   1   7   2     1447.68     1502.15    128.59 o 
   2   7   2      147.50      140.83      8.49 o 
   3   7   2     1958.61     1924.72    322.97 o 
   4   7   2       39.93       35.92      7.10 o 
   5   7   2       69.45       91.41      9.74 o 
   6   7   2      110.42      134.44     12.37 o 
   7   7   2       63.60       81.22     10.99 o 
  -4   8   2        6.14        8.14      8.02 o 
  -3   8   2        0.17        5.23      6.94 o 
  -2   8   2      146.44      173.03     13.03 o 
  -1   8   2       82.00       78.73     16.31 o 
   0   8   2      976.07      951.39    137.33 o 
   1   8   2       29.82       27.08      6.65 o 
   2   8   2      220.70      178.69     16.84 o 
   3   8   2      432.11      434.54     65.65 o 
   4   8   2       41.73       40.56      7.95 o 
   5   8   2      864.34      908.12     33.91 o 
   6   8   2        7.18       11.32      7.46 o 
   7   8   2      175.67      180.55     17.73 o 
  -3   9   2      161.09      212.64     15.56 o 
  -2   9   2        0.65        4.18      7.20 o 
  -1   9   2        2.94       -2.95      5.93 o 
   0   9   2      123.54      124.85     17.45 o 
   1   9   2       55.34       48.45     11.77 o 
   2   9   2      501.09      463.11     26.17 o 
   3   9   2       22.27       17.09     10.26 o 
   4   9   2      124.95      138.28     15.47 o 
   5   9   2      149.48      162.28     14.06 o 
   6   9   2       23.02       20.47      8.45 o 
  -1  10   2      197.97      239.13     16.28 o 
   0  10   2        5.10       17.09     12.20 o 
   1  10   2       38.86       39.55     12.96 o 
   2  10   2      188.95      186.67     20.89 o 
   3  10   2       48.07       49.59     13.46 o 
   4  10   2      375.43      393.22     27.18 o 
  -3  -8   3       23.61       23.59     13.42 o 
  -2  -8   3       89.70      117.03     17.85 o 
  -1  -8   3       24.54       36.81      8.61 o 
   0  -8   3       61.31       89.82     11.38 o 
   1  -8   3       64.76       87.80     11.86 o 
  -5  -7   3       83.38       91.08     17.77 o 
  -4  -7   3       55.00       56.38     15.70 o 
  -3  -7   3       18.97       27.01     11.99 o 
  -2  -7   3      278.95      349.62     23.80 o 
  -1  -7   3        1.06       -4.54      4.74 o 
   0  -7   3      162.29      163.81     10.25 o 
   1  -7   3        0.94       -0.79      6.41 o 
   2  -7   3        0.14       -1.52     10.64 o 
   3  -7   3      165.33      206.17     23.00 o 
  -6  -6   3        1.32        2.95     11.73 o 
  -5  -6   3      565.67      566.59     32.03 o 
  -4  -6   3       50.57       42.80     13.63 o 
  -3  -6   3      203.48      233.14     20.64 o 
  -2  -6   3       40.74       63.13      6.77 o 
  -1  -6   3        3.79       -3.90      4.16 o 
   0  -6   3     1221.56     1288.19     32.66 o 
   1  -6   3        4.65        1.26      5.65 o 
   2  -6   3       67.32       88.16     15.53 o 
   3  -6   3        2.12        3.97      9.33 o 
   4  -6   3        0.04        5.78     10.72 o 
  -6  -5   3       19.60       26.29     11.99 o 
  -5  -5   3       17.55       11.02     11.06 o 
  -4  -5   3        9.71        5.91      8.44 o 
  -3  -5   3     1515.85     1625.42     76.56 o 
  -2  -5   3       28.67       22.70      4.87 o 
  -1  -5   3      528.56      557.50     23.83 o 
   0  -5   3       85.81       87.76      6.94 o 
   1  -5   3        8.81       14.46      5.77 o 
   2  -5   3      528.30      506.62     25.74 o 
   3  -5   3       88.04       76.14     13.21 o 
   4  -5   3      222.29      220.09     20.00 o 
   5  -5   3        7.53        4.30     10.80 o 
  -7  -4   3        0.37        1.73      9.75 o 
  -6  -4   3      506.85      409.25     26.29 o 
  -5  -4   3      106.24       89.89     14.90 o 
  -4  -4   3      403.49      370.16     96.86 o 
  -3  -4   3      129.90      128.11      9.44 o 
  -2  -4   3        7.46        1.61      3.37 o 
  -1  -4   3      831.43      868.43     45.79 o 
   0  -4   3      150.20      175.99      8.16 o 
   1  -4   3     1476.15     1329.93    177.00 o 
   2  -4   3        1.17       -2.36      6.20 o 
   3  -4   3       15.94       20.26      8.65 o 
   4  -4   3      625.80      511.94     26.25 o 
   5  -4   3       91.36       89.51     14.81 o 
   6  -4   3       62.48       66.56     15.40 o 
  -7  -3   3      153.19      168.61     20.76 o 
  -6  -3   3      255.04      198.70     18.70 o 
  -5  -3   3       17.47       19.23      5.59 o 
  -4  -3   3     1313.94     1198.54    212.90 o 
  -3  -3   3      214.59      224.24     20.25 o 
  -2  -3   3     1027.96      996.82     75.69 o 
  -1  -3   3      392.09      429.83     39.48 o 
   0  -3   3      328.16      365.98     36.67 o 
   1  -3   3     3516.79     3236.04     50.22 o 
   2  -3   3      105.44       73.65     10.09 o 
   3  -3   3     1516.80     1154.75     33.00 o 
   4  -3   3       11.73       11.18      7.30 o 
   5  -3   3       50.45       41.23     10.51 o 
   6  -3   3      215.68      218.41     20.09 o 
   7  -3   3      111.14      122.35     17.89 o 
  -7  -2   3      346.73      325.06     23.76 o 
  -6  -2   3      305.38      294.93     50.31 o 
  -5  -2   3      375.97      379.04     65.52 o 
  -4  -2   3      112.04      129.22     26.36 o 
  -3  -2   3       57.73       77.29     10.41 o 
  -2  -2   3     3914.17     4263.30    440.60 o 
  -1  -2   3      583.40      699.46     57.05 o 
   0  -2   3     2532.45     2893.08    274.23 o 
   1  -2   3       60.27       77.66      9.07 o 
   2  -2   3     1429.03     1326.81     30.64 o 
   3  -2   3     1887.24     1488.33     34.52 o 
   4  -2   3       48.59       36.00      8.48 o 
   5  -2   3     1101.55      920.05     31.70 o 
   6  -2   3       17.12       15.87      9.20 o 
   7  -2   3      162.24      153.45     17.73 o 
  -8  -1   3      199.36      193.97     21.95 o 
  -7  -1   3        0.99        6.75      9.92 o 
  -6  -1   3       11.61        8.99      5.77 o 
  -5  -1   3      674.87      670.23    136.32 o 
  -4  -1   3      163.34      160.29     20.62 o 
  -3  -1   3     2381.75     2779.69    273.01 o 
  -2  -1   3      301.26      355.13     51.21 o 
  -1  -1   3       59.16       61.78      7.30 o 
   0  -1   3     2450.89     2494.02     29.54 o 
   1  -1   3     1160.97     1058.73     23.38 o 
   2  -1   3     1110.93      851.13     22.71 o 
   3  -1   3       17.42       22.87      6.58 o 
   4  -1   3      839.08      682.82     23.38 o 
   5  -1   3     1251.28     1102.08     31.65 o 
   6  -1   3        8.85        9.45      7.64 o 
   7  -1   3      320.07      332.36     22.33 o 
   8  -1   3       21.05       28.95     11.65 o 
  -8   0   3      244.11      239.21     22.49 o 
  -7   0   3        1.70       -2.75     10.53 o 
  -6   0   3      424.31      463.18     16.44 o 
  -5   0   3        4.07        1.09      4.36 o 
  -4   0   3        0.26        0.78      2.59 o 
  -3   0   3     1264.41     1495.98    146.65 o 
  -2   0   3      376.27      386.57     54.08 o 
  -1   0   3     3296.39     3675.31     43.17 o 
   0   0   3       13.21       16.88      3.45 o 
   1   0   3       15.63        6.37      3.80 o 
   2   0   3     2584.46     2712.88     37.06 o 
   3   0   3      241.22      231.32     13.04 o 
   4   0   3     3509.70     3636.01     50.35 o 
   5   0   3       52.86       64.36      9.92 o 
   6   0   3      110.14      119.06     13.55 o 
   7   0   3      296.43      264.03     19.08 o 
  -8   1   3      118.00      113.44     17.09 o 
  -7   1   3        4.60        0.69      5.85 o 
  -6   1   3      848.30      879.34     39.36 o 
  -5   1   3      146.58      150.70     10.17 o 
  -4   1   3     1087.06     1042.45     19.46 o 
  -3   1   3       38.69       34.83      4.87 o 
  -2   1   3      108.72      153.52      7.29 o 
  -1   1   3     2440.24     2702.08    111.14 o 
   0   1   3      208.92      221.11      6.14 o 
   1   1   3     8984.18    11523.66   1474.32 o 
   2   1   3      575.93      698.94     16.67 o 
   3   1   3      302.24      310.33     12.58 o 
   4   1   3      705.47      718.65     20.26 o 
   5   1   3       55.50       59.80      8.61 o 
   6   1   3     1793.43     1888.64     38.49 o 
   7   1   3       15.79       22.62      6.39 o 
   8   1   3      220.40      236.26     22.45 o 
  -7   2   3      409.21      456.02     26.97 o 
  -6   2   3       15.66       15.19      6.01 o 
  -5   2   3      372.26      388.98     13.75 o 
  -4   2   3     2833.91     2861.94    353.50 o 
  -3   2   3      527.53      502.50     47.61 o 
  -2   2   3     2346.00     2395.26     89.99 o 
  -1   2   3        4.71        4.59      1.90 o 
   0   2   3      591.63      692.15     30.01 o 
   1   2   3      375.45      456.68      9.20 o 
   3   2   3     3117.62     3569.39     79.85 o 
   4   2   3       25.79       27.09      4.26 o 
   5   2   3      721.44      776.06     93.61 o 
   6   2   3      438.89      446.07     29.75 o 
   7   2   3        1.44        5.15      7.77 o 
   8   2   3     1076.95     1170.91     41.49 o 
  -7   3   3      231.70      252.93     22.62 o 
  -6   3   3      164.95      166.28     18.11 o 
  -5   3   3     1148.09     1154.45     35.96 o 
  -4   3   3      167.87      177.44     19.16 o 
  -3   3   3      935.58      941.48    115.38 o 
  -2   3   3     3668.47     4223.25    312.85 o 
  -1   3   3       34.15       19.51      3.40 o 
   0   3   3     6800.48     8300.14    853.45 o 
   1   3   3     1173.47     1469.11    152.82 o 
   2   3   3      568.33      705.53     62.93 o 
   3   3   3     2553.86     3132.24    476.21 o 
   4   3   3      402.12      417.58     53.56 o 
   5   3   3     1315.60     1327.75    165.00 o 
   6   3   3      351.06      290.66     18.82 o 
   7   3   3      749.73      708.31     29.96 o 
   8   3   3       98.85      102.43     16.12 o 
  -7   4   3        0.94       -5.53      9.92 o 
  -6   4   3       17.08       12.58     10.59 o 
  -5   4   3      285.42      289.90     20.09 o 
  -4   4   3       78.25       75.42     11.69 o 
  -3   4   3     1180.18     1062.59    154.00 o 
  -2   4   3     2280.69     2399.64    276.96 o 
  -1   4   3     1616.78     1757.35     44.57 o 
   0   4   3     5709.24     6395.81    840.43 o 
   1   4   3       11.39        9.47      3.00 o 
   2   4   3     3743.08     4339.00    795.61 o 
   3   4   3      696.37      690.71     21.65 o 
   4   4   3     1633.30     1419.33     33.09 o 
   5   4   3       37.27       43.39      9.28 o 
   6   4   3      184.09      166.12     16.33 o 
   7   4   3      527.54      578.32     28.15 o 
   8   4   3       61.08       81.58     16.29 o 
  -6   5   3      208.96      202.96     20.34 o 
  -5   5   3        1.40       -3.21      6.79 o 
  -4   5   3      591.50      523.54     25.15 o 
  -3   5   3      532.05      517.14     69.19 o 
  -2   5   3      258.27      208.13     14.18 o 
  -1   5   3      681.92      572.05     36.89 o 
   0   5   3      153.47      153.73     34.71 o 
   1   5   3     1279.01     1379.67    324.32 o 
   2   5   3      110.23       90.67     24.04 o 
   3   5   3       15.66       13.34      5.87 o 
   4   5   3     2716.99     2007.19     41.32 o 
   5   5   3      636.77      527.51     23.59 o 
   6   5   3      129.83      137.33     15.15 o 
   7   5   3      134.71      124.29     16.42 o 
   8   5   3       12.87       28.32     11.94 o 
  -6   6   3       82.70       88.54     17.13 o 
  -5   6   3       52.38       60.77     13.25 o 
  -4   6   3      786.92      825.54    113.66 o 
  -3   6   3      468.24      393.27     40.83 o 
  -2   6   3     1012.56      894.97     22.35 o 
  -1   6   3      989.73      903.75     46.45 o 
   0   6   3        2.98        0.10      3.50 o 
   1   6   3     2145.89     2194.41    451.52 o 
   2   6   3      300.44      260.53     37.63 o 
   3   6   3      981.21      721.10     25.96 o 
   4   6   3      614.98      476.82     22.54 o 
   5   6   3       31.72       29.67      9.96 o 
   6   6   3      706.85      691.43     29.46 o 
   7   6   3      222.44      209.33     20.30 o 
   8   6   3      420.28      449.56     28.19 o 
  -5   7   3       12.39        5.70     10.09 o 
  -4   7   3       53.82       65.96      9.91 o 
  -3   7   3      268.70      279.14     33.11 o 
  -2   7   3     1134.55     1035.24     24.20 o 
  -1   7   3       12.04        6.44      4.73 o 
   0   7   3     1317.04     1249.93    244.15 o 
   1   7   3      894.28      880.44    193.27 o 
   2   7   3        3.85        1.03      3.03 o 
   3   7   3     1458.73     1121.41     33.85 o 
   4   7   3        4.15       11.02      8.74 o 
   5   7   3     1420.84     1164.75     37.18 o 
   6   7   3       20.78       24.14     10.80 o 
   7   7   3        0.42       -2.74      9.50 o 
  -4   8   3      105.01      115.96     13.02 o 
  -3   8   3       35.07       57.46      7.94 o 
  -2   8   3        1.59       -1.95      4.35 o 
  -1   8   3      180.55      193.96     26.78 o 
   0   8   3      484.08      475.84     55.22 o 
   1   8   3      151.38      145.53     16.90 o 
   2   8   3     1023.17      764.82     30.05 o 
   3   8   3      166.75      150.74     22.22 o 
   4   8   3       33.29       40.24      9.39 o 
   5   8   3      504.12      535.83     63.69 o 
   6   8   3       32.47       54.91     12.79 o 
   7   8   3      352.80      357.05     34.42 o 
  -3   9   3      231.79      267.39     16.80 o 
  -2   9   3       14.17       12.68      7.10 o 
  -1   9   3      380.60      411.38     20.91 o 
   0   9   3        8.41       10.63      6.21 o 
   1   9   3       78.62       63.31     13.25 o 
   2   9   3      384.77      319.06     22.24 o 
   3   9   3      166.31      151.22     17.89 o 
   4   9   3      565.67      610.32     54.44 o 
   5   9   3       11.77       24.16      8.02 o 
   6   9   3       35.50       33.33      9.35 o 
  -1  10   3      300.12      313.04     17.50 o 
   0  10   3        1.48        6.12     11.02 o 
   1  10   3      298.06      303.74     24.48 o 
   2  10   3        1.93       -1.48      8.69 o 
   3  10   3       45.46       52.08     13.84 o 
   4  10   3      251.46      240.18     23.13 o 
   5  10   3       21.48       21.90     13.89 o 
  -3  -7   4        0.08       -6.42     10.00 o 
  -2  -7   4       84.80      114.96     17.64 o 
  -1  -7   4       88.22       91.40     11.39 o 
   0  -7   4      199.63      250.17     18.44 o 
   1  -7   4        9.26       28.74     12.53 o 
   2  -7   4        1.95       14.39     12.03 o 
  -5  -6   4      277.62      316.78     27.47 o 
  -4  -6   4        4.98       -4.30      9.83 o 
  -3  -6   4      626.28      635.72     30.94 o 
  -2  -6   4        0.31        0.36      8.17 o 
  -1  -6   4       12.68       13.44      5.25 o 
   0  -6   4        2.62       -3.48      4.48 o 
   1  -6   4      185.14      202.16     20.60 o 
   2  -6   4      386.45      456.06     27.90 o 
   3  -6   4       61.28       48.66     13.59 o 
   4  -6   4       17.10       10.89     11.52 o 
  -6  -5   4      141.53      161.85     21.82 o 
  -5  -5   4        0.57       -6.46      9.66 o 
  -4  -5   4       82.53       54.99     13.63 o 
  -3  -5   4      532.38      538.66     18.13 o 
  -2  -5   4      149.86      172.42     12.24 o 
  -1  -5   4     1610.97     1718.13     30.44 o 
   0  -5   4        4.44        6.40      4.73 o 
   1  -5   4      293.88      260.61     20.26 o 
   2  -5   4      108.43      143.03     17.85 o 
   3  -5   4       23.95       45.16     13.00 o 
   4  -5   4      199.17      183.59     20.98 o 
   5  -5   4       32.50       31.40     13.29 o 
  -6  -4   4      118.57      122.73     18.74 o 
  -5  -4   4       21.80       18.49     10.17 o 
  -4  -4   4      229.34      221.34     30.94 o 
  -3  -4   4      184.08      186.67     13.97 o 
  -2  -4   4      205.15      232.36     32.03 o 
  -1  -4   4     1612.55     1810.09    176.32 o 
   0  -4   4      163.82      182.46     11.58 o 
   1  -4   4     1108.72     1052.06     33.17 o 
   2  -4   4        1.67        1.39      6.96 o 
   3  -4   4      392.37      306.11     21.52 o 
   4  -4   4      103.99      104.88     15.66 o 
   5  -4   4       13.96        7.26      8.82 o 
   6  -4   4      430.89      495.10     30.30 o 
  -7  -3   4      160.57      159.74     19.96 o 
  -6  -3   4       34.61       19.67     10.68 o 
  -5  -3   4       34.76       43.18     11.80 o 
  -4  -3   4      661.87      622.50    105.64 o 
  -3  -3   4      112.47       96.19     23.57 o 
  -2  -3   4      674.50      726.60     88.37 o 
  -1  -3   4      424.22      503.14     61.63 o 
   0  -3   4      152.09      123.97      9.23 o 
   1  -3   4      362.41      302.73     17.64 o 
   2  -3   4        4.10       19.62      8.15 o 
   3  -3   4     1341.59     1083.04     34.02 o 
   4  -3   4       51.53       49.63     10.93 o 
   5  -3   4      146.69      127.67     16.50 o 
   6  -3   4       46.32       54.23     13.46 o 
   7  -3   4       51.45       36.80     14.10 o 
  -7  -2   4      219.41      203.55     21.40 o 
  -6  -2   4       61.12       45.62     12.07 o 
  -5  -2   4      664.70      605.89    124.10 o 
  -4  -2   4       22.76       27.30      6.05 o 
  -3  -2   4      358.53      400.61     81.35 o 
  -2  -2   4      160.57      178.28     21.75 o 
  -1  -2   4       54.72       39.86      7.11 o 
   0  -2   4     3885.58     3196.35     68.50 o 
   1  -2   4      281.09      245.42     14.90 o 
   2  -2   4      231.05      150.33     13.00 o 
   3  -2   4      456.76      374.69     19.92 o 
   4  -2   4       13.73        9.03      7.51 o 
   5  -2   4      560.33      511.77     25.07 o 
   6  -2   4      153.03      155.06     17.51 o 
   7  -2   4       49.32       60.90     14.27 o 
  -7  -1   4       17.82       14.22     11.61 o 
  -6  -1   4      164.83      179.57     12.32 o 
  -5  -1   4      198.48      175.85     33.74 o 
  -4  -1   4      241.60      250.80     59.23 o 
  -3  -1   4      911.76      817.10    174.09 o 
  -2  -1   4      323.92      283.17     46.57 o 
  -1  -1   4      955.14      807.63    118.38 o 
   0  -1   4     1654.39     1583.75     31.78 o 
   1  -1   4       19.07       24.82      5.99 o 
   2  -1   4     3312.17     2571.67     42.88 o 
   3  -1   4      291.15      277.83     16.25 o 
   4  -1   4     1474.77     1186.02     32.62 o 
   5  -1   4      120.07      122.56     14.39 o 
   6  -1   4        4.11        4.60      8.27 o 
   7  -1   4      809.18      842.39     33.76 o 
   8  -1   4       13.17       22.45     12.49 o 
  -7   0   4       11.69       13.22      7.11 o 
  -6   0   4      717.71      768.11     36.44 o 
  -5   0   4        3.69        4.03      5.06 o 
  -4   0   4      962.35      981.82    127.14 o 
  -3   0   4      997.18     1018.98    133.58 o 
  -2   0   4      708.69      689.74     67.86 o 
  -1   0   4     1148.39      873.01     23.55 o 
   0   0   4     1406.97     1391.23     57.80 o 
   2   0   4       13.02        6.42      4.39 o 
   3   0   4        6.18        3.55      4.60 o 
   4   0   4     2055.69     1856.01     37.56 o 
   5   0   4      163.24      173.46     15.24 o 
   6   0   4     1194.68     1269.29     35.75 o 
   7   0   4        2.22        2.11      8.02 o 
  -7   1   4      186.11      169.05     13.12 o 
  -6   1   4      162.50      166.61     11.71 o 
  -5   1   4        5.90        9.96      5.76 o 
  -4   1   4     3308.41     3672.86     46.51 o 
  -3   1   4      115.73      107.68      7.87 o 
  -2   1   4     1868.26     1834.72    114.80 o 
  -1   1   4      193.58      198.99      8.74 o 
   0   1   4       54.10       51.16      6.20 o 
   1   1   4      902.83     1014.12    167.91 o 
   2   1   4     1099.56     1289.72     95.70 o 
   3   1   4     2937.62     3446.60     45.16 o 
   4   1   4      401.43      429.51     17.35 o 
   5   1   4      130.06      131.00     12.79 o 
   6   1   4      296.76      316.62     18.53 o 
   7   1   4      150.09      166.31     11.93 o 
   8   1   4      399.95      530.63     30.26 o 
  -7   2   4      254.50      260.86     22.37 o 
  -6   2   4       78.45       73.52     13.25 o 
  -5   2   4      315.49      331.14     15.17 o 
  -4   2   4      350.50      350.45     33.83 o 
  -3   2   4      179.65      197.22     27.26 o 
  -2   2   4     2389.07     2763.92    125.00 o 
  -1   2   4      688.04      730.65     86.50 o 
   0   2   4     1941.47     2079.79     20.59 o 
   1   2   4      286.46      435.09     11.59 o 
   2   2   4       69.95       90.61      7.22 o 
   3   2   4     2479.24     2688.34    210.68 o 
   4   2   4      332.40      304.57     31.17 o 
   5   2   4     1250.11     1269.85    118.74 o 
   6   2   4        6.84        8.61      4.83 o 
   7   2   4      113.11      117.54     15.53 o 
   8   2   4      280.08      324.00     25.15 o 
  -7   3   4       96.26      112.90     17.81 o 
  -6   3   4       22.05       17.13      9.75 o 
  -5   3   4      445.01      446.18     24.10 o 
  -4   3   4       52.72       59.80      6.75 o 
  -3   3   4     1281.21     1287.75    123.42 o 
  -2   3   4      302.82      372.26      9.51 o 
  -1   3   4      287.13      320.81     32.60 o 
   0   3   4     8053.18     9578.43    241.89 o 
   1   3   4     1217.36     1426.77     19.16 o 
   2   3   4      417.93      342.23     10.83 o 
   3   3   4     1058.68     1449.44    166.09 o 
   4   3   4       20.02       26.41      5.23 o 
   5   3   4     1152.47     1172.33    166.73 o 
   6   3   4      400.58      338.39     21.23 o 
   7   3   4      709.17      715.78     31.19 o 
   8   3   4       10.05        2.83     10.04 o 
  -7   4   4       22.92       26.84     11.90 o 
  -6   4   4      211.42      208.40     20.89 o 
  -5   4   4      142.70      131.68     15.66 o 
  -4   4   4        0.21       -1.06      5.66 o 
  -3   4   4     1765.97     1777.96    330.29 o 
  -2   4   4       32.37       22.53      6.79 o 
  -1   4   4     3571.02     3616.11    138.51 o 
   0   4   4      738.56      856.51     57.23 o 
   1   4   4     1059.10     1305.91    162.76 o 
   2   4   4     2844.65     3397.48    679.70 o 
   3   4   4      168.01      186.28     34.67 o 
   4   4   4     2396.01     2581.55    459.35 o 
   5   4   4      105.94      106.10     13.42 o 
   6   4   4        1.70        1.69      7.05 o 
   7   4   4      387.06      332.27     22.62 o 
   8   4   4       81.97       98.25     17.22 o 
  -6   5   4      219.05      226.89     22.24 o 
  -5   5   4       53.64       56.43     13.34 o 
  -4   5   4      643.21      659.46     97.89 o 
  -3   5   4       83.79      102.36     12.51 o 
  -2   5   4        0.30        0.40      3.47 o 
  -1   5   4     1897.03     1872.39     76.12 o 
   0   5   4      315.53      330.99     37.01 o 
   1   5   4     3790.64     4179.04    732.07 o 
   2   5   4      661.35      897.52    195.17 o 
   3   5   4      778.49      856.87    193.53 o 
   4   5   4     2416.32     1865.13     40.77 o 
   5   5   4       47.96       33.81      8.78 o 
   6   5   4     1580.86     1260.38     38.62 o 
   7   5   4       84.84       93.40     14.77 o 
   8   5   4      139.72      173.59     21.19 o 
  -6   6   4        0.20      -10.26     10.21 o 
  -5   6   4        0.02       -3.76      8.31 o 
  -4   6   4      315.42      325.53     35.01 o 
  -3   6   4      940.92      929.22    120.16 o 
  -2   6   4      843.37      806.73     62.78 o 
  -1   6   4       79.33       97.76      8.34 o 
   0   6   4      264.65      260.34     48.81 o 
   1   6   4      885.27      948.36    208.70 o 
   2   6   4     1171.93     1240.41    267.83 o 
   3   6   4     2344.50     1792.83     40.26 o 
   4   6   4       34.99       23.80      8.36 o 
   5   6   4      266.43      212.50     17.94 o 
   6   6   4      272.69      259.34     20.17 o 
   7   6   4        6.38        8.82      9.58 o 
   8   6   4      579.66      561.57     31.70 o 
  -5   7   4      260.43      260.99     24.27 o 
  -4   7   4        4.34        9.57      7.22 o 
  -3   7   4       12.95        9.32      5.95 o 
  -2   7   4       54.69       54.34      7.87 o 
  -1   7   4      135.65      144.95     10.71 o 
   0   7   4     2199.14     2133.21    352.11 o 
   1   7   4        5.77        5.60      4.32 o 
   2   7   4      513.04      550.70    114.48 o 
   3   7   4      698.72      504.80     24.23 o 
   4   7   4      305.37      246.30     18.91 o 
   5   7   4      361.61      279.94     20.00 o 
   6   7   4       48.44       62.55     13.08 o 
   7   7   4      272.70      283.19     23.34 o 
   8   7   4       75.16       73.48     15.95 o 
  -4   8   4       49.41       39.21      8.73 o 
  -3   8   4      443.28      437.28     25.43 o 
  -2   8   4        9.96       12.16      6.53 o 
  -1   8   4        9.96       12.66      5.83 o 
   0   8   4      292.68      284.63     39.57 o 
   1   8   4       90.83      103.05     23.36 o 
   2   8   4     1191.35      907.68     33.09 o 
   3   8   4      125.40       99.56     14.10 o 
   4   8   4     1248.52      990.83     35.16 o 
   5   8   4      415.60      354.13     22.96 o 
   6   8   4       98.13      115.09     17.43 o 
   7   8   4      511.75      461.54     28.83 o 
  -3   9   4      254.79      271.54     24.10 o 
  -2   9   4       31.26       35.55      8.45 o 
  -1   9   4      336.34      381.81     41.68 o 
   0   9   4        6.99       10.48      6.24 o 
   1   9   4       16.26       10.47      9.50 o 
   2   9   4       14.94       18.70      8.74 o 
   3   9   4       34.22       28.91     11.31 o 
   4   9   4     1272.58     1263.99    174.45 o 
   5   9   4        2.68        2.69      6.59 o 
   6   9   4      271.75      243.77     22.71 o 
  -1  10   4      103.47      128.39     16.33 o 
   0  10   4       15.55       29.42     12.11 o 
   1  10   4      491.23      475.22     28.40 o 
   2  10   4       52.79       50.86     13.97 o 
   3  10   4        3.60        2.24      9.12 o 
   4  10   4        1.46       -0.80     10.47 o 
   5  10   4       27.33       29.67     12.75 o 
   2  11   4       10.31        9.71     10.97 o 
  -4  -6   5       53.41       49.59     15.66 o 
  -3  -6   5      326.87      374.48     27.52 o 
  -2  -6   5        0.89        0.08      6.41 o 
  -1  -6   5      233.03      257.08     15.99 o 
   0  -6   5       41.52       36.51     12.37 o 
   1  -6   5        8.73        2.79     10.04 o 
   2  -6   5       71.89      113.44     19.03 o 
   3  -6   5        1.36       -0.08     11.90 o 
  -5  -5   5       35.35       35.11     14.90 o 
  -4  -5   5      102.08      130.96     18.95 o 
  -3  -5   5       63.55       65.64      9.53 o 
  -2  -5   5        1.96        9.39      6.79 o 
  -1  -5   5      737.35      870.78     23.96 o 
   0  -5   5       38.10       32.45      7.85 o 
   1  -5   5      216.51      232.84     20.43 o 
   2  -5   5       23.86       20.93     10.55 o 
   3  -5   5       11.33        4.14     10.09 o 
   4  -5   5      199.60      241.03     23.63 o 
  -6  -4   5       11.33        7.47     11.90 o 
  -5  -4   5       49.26       28.95     13.72 o 
  -4  -4   5      310.66      270.55     29.61 o 
  -3  -4   5      144.75      141.13     18.78 o 
  -2  -4   5       32.08       39.76      7.83 o 
  -1  -4   5      119.17      135.52     11.46 o 
   0  -4   5        0.19        1.78      5.92 o 
   1  -4   5     1565.23     1550.20     42.58 o 
   2  -4   5        8.96        9.20      9.45 o 
   3  -4   5      576.19      488.47     27.01 o 
   4  -4   5        0.66       -4.05      8.53 o 
   5  -4   5        0.25       -3.59     10.26 o 
  -6  -3   5        2.67       -3.88      9.33 o 
  -5  -3   5      320.41      319.36     50.62 o 
  -4  -3   5       15.14        3.08      5.34 o 
  -3  -3   5      104.32      110.36     10.05 o 
  -2  -3   5      830.43      762.63    103.21 o 
  -1  -3   5      534.91      528.57     79.74 o 
   0  -3   5      647.12      545.90     38.03 o 
   1  -3   5       52.92       42.58     10.51 o 
   2  -3   5       74.56       81.62     13.17 o 
   3  -3   5      547.37      464.16     24.65 o 
   4  -3   5        1.55       -2.53      7.81 o 
   5  -3   5      598.68      596.89     30.56 o 
   6  -3   5       29.94       26.59     12.49 o 
  -6  -2   5       37.93       40.35     13.17 o 
  -5  -2   5      356.01      370.44     43.24 o 
  -4  -2   5      113.10      118.03     15.11 o 
  -3  -2   5     1118.14     1089.37    193.97 o 
  -2  -2   5      541.63      491.63    122.35 o 
  -1  -2   5      630.26      527.76     42.86 o 
   0  -2   5      580.99      475.09     15.26 o 
   1  -2   5      173.19      148.05     13.93 o 
   2  -2   5     1094.33      833.28     28.83 o 
   3  -2   5       42.24       29.96      8.82 o 
   4  -2   5      346.60      263.02     19.41 o 
   5  -2   5      855.98      750.43     31.23 o 
   6  -2   5       13.11       11.14     10.42 o 
   7  -2   5      421.13      419.09     28.15 o 
  -7  -1   5       61.70       79.39     16.38 o 
  -6  -1   5      141.78      156.32     12.77 o 
  -5  -1   5       42.19       44.97      7.85 o 
  -4  -1   5        9.79        8.79      5.66 o 
  -3  -1   5      431.35      367.06     69.74 o 
  -2  -1   5      774.37      612.61     78.67 o 
  -1  -1   5      801.67      595.87     33.97 o 
   0  -1   5        0.63        1.26      3.93 o 
   2  -1   5     1087.92      785.59     26.08 o 
   3  -1   5      154.36      125.18     13.04 o 
   4  -1   5      757.06      611.83     25.41 o 
   5  -1   5       11.72       10.59      8.65 o 
   6  -1   5      578.35      663.20     29.80 o 
   7  -1   5       84.48      118.30     17.09 o 
  -7   0   5       49.12       47.32      9.40 o 
  -6   0   5      441.49      418.95     17.57 o 
  -5   0   5       27.83       28.44      7.03 o 
  -4   0   5     1144.90     1178.68    180.46 o 
  -3   0   5       54.43       53.23      6.89 o 
  -2   0   5       32.79       38.81      5.93 o 
  -1   0   5     1276.87      969.65     18.82 o 
   0   0   5     1061.28      923.07     17.96 o 
   1   0   5      315.90      181.56     12.62 o 
   2   0   5      214.70      155.94     12.70 o 
   3   0   5      465.79      419.42     19.29 o 
   4   0   5      358.40      332.61     18.32 o 
   5   0   5      220.39      217.39     16.12 o 
   6   0   5      197.22      219.63     17.94 o 
   7   0   5        8.23       11.77      9.79 o 
  -7   1   5      316.13      335.59     17.32 o 
  -6   1   5       17.48       12.88      6.92 o 
  -5   1   5      103.19      118.07     10.40 o 
  -4   1   5     1019.26     1012.40     32.05 o 
  -3   1   5        5.71        8.69      4.65 o 
  -2   1   5     2795.37     2346.25     32.18 o 
  -1   1   5      195.65      233.42      5.52 o 
   0   1   5     1850.49     2273.07    395.33 o 
   1   1   5     1770.90     1998.37    349.58 o 
   2   1   5     1274.40     1645.24    352.11 o 
   3   1   5     1707.36     1609.12     33.30 o 
   4   1   5      242.42      209.59     14.31 o 
   5   1   5      163.39      163.37     14.39 o 
   6   1   5      533.01      490.58     22.54 o 
   7   1   5        5.85        8.54      5.99 o 
   8   1   5      359.45      412.71     28.83 o 
  -7   2   5      127.41      148.26     19.46 o 
  -6   2   5       65.57       59.42     13.00 o 
  -5   2   5      730.55      709.33     19.88 o 
  -4   2   5       84.11       97.11      8.91 o 
  -3   2   5      221.60      207.29     10.44 o 
  -2   2   5      863.05      917.53     63.88 o 
  -1   2   5      164.04      155.45      9.41 o 
   0   2   5     8207.44     9413.87    907.09 o 
   1   2   5       77.59       63.64      5.55 o 
   2   2   5      837.99      983.27     42.86 o 
   3   2   5      637.28      644.56     16.29 o 
   4   2   5       44.12       48.79     12.83 o 
   5   2   5     2223.45     2269.05    298.15 o 
   6   2   5      367.27      343.72     17.94 o 
   7   2   5      625.09      578.07     29.21 o 
   8   2   5      166.89      169.79     20.38 o 
  -7   3   5        3.20       -4.73      9.75 o 
  -6   3   5       23.34       34.02     11.27 o 
  -5   3   5      504.58      504.00     25.91 o 
  -4   3   5       43.76       45.33      6.75 o 
  -3   3   5     2069.65     2437.74    116.15 o 
  -2   3   5      163.63      176.27     17.38 o 
  -1   3   5      710.62      675.40     29.02 o 
   0   3   5      510.04      507.81     11.89 o 
   1   3   5       49.56       49.26     10.74 o 
   2   3   5     3751.16     4490.22    236.32 o 
   3   3   5       31.04       29.78      4.53 o 
   4   3   5     1493.43     1537.67    211.70 o 
   5   3   5       21.52       32.32      5.73 o 
   6   3   5      197.60      165.02     17.05 o 
   7   3   5      516.08      480.75     26.76 o 
   8   3   5       35.49       52.21     14.01 o 
  -6   4   5      134.78      160.88     19.88 o 
  -5   4   5       49.69       33.21     10.55 o 
  -4   4   5      447.45      384.06     22.11 o 
  -3   4   5      421.11      311.51     18.65 o 
  -2   4   5      186.69      166.61     23.57 o 
  -1   4   5     2307.52     2136.77    127.35 o 
   0   4   5      114.48      119.68      7.36 o 
   1   4   5     2430.21     2969.62    355.19 o 
   2   4   5      849.87      967.60    108.51 o 
   3   4   5        1.79        0.68      3.00 o 
   4   4   5     2446.09     2632.68    493.60 o 
   5   4   5      150.92      136.32     14.43 o 
   6   4   5      415.13      394.86     23.51 o 
   7   4   5        9.87        3.67      9.71 o 
   8   4   5        5.64       -7.77      9.20 o 
  -6   5   5       11.60       15.70     10.89 o 
  -5   5   5       95.59       74.36     13.93 o 
  -4   5   5      519.81      653.87     26.34 o 
  -3   5   5      103.88      105.47     18.36 o 
  -2   5   5      236.58      244.37     32.43 o 
  -1   5   5      675.99      686.03     27.73 o 
   0   5   5       16.37       18.63      4.52 o 
   1   5   5     1890.65     1956.13    217.20 o 
   2   5   5     1000.62     1239.41    157.65 o 
   3   5   5     2314.93     2450.78    579.61 o 
   4   5   5     1188.75     1099.88     32.58 o 
   5   5   5       50.78       56.89     11.06 o 
   6   5   5      872.17      667.46     29.71 o 
   7   5   5       29.71       47.82     12.83 o 
   8   5   5      423.24      474.46     30.13 o 
  -5   6   5       89.68       88.00     16.33 o 
  -4   6   5      274.66      322.23     53.16 o 
  -3   6   5        1.55       -1.82      4.77 o 
  -2   6   5      710.07      653.70     60.12 o 
  -1   6   5      309.23      272.74     12.19 o 
   0   6   5     1282.90     1275.95     81.33 o 
   1   6   5      104.26      106.53     33.49 o 
   2   6   5      128.71      132.20     26.25 o 
   3   6   5     1346.52     1023.75     31.19 o 
   4   6   5       81.77       56.89     10.34 o 
   5   6   5     1101.50      868.01     32.12 o 
   6   6   5       99.40       66.05     12.53 o 
   7   6   5       53.82       51.95     13.55 o 
   8   6   5      452.42      497.97     30.39 o 
  -5   7   5      216.35      271.33     23.93 o 
  -4   7   5        0.77       -1.75      6.47 o 
  -3   7   5      304.42      314.21     15.30 o 
  -2   7   5      168.31      173.43     11.61 o 
  -1   7   5       18.97       22.00      6.16 o 
   0   7   5     1656.03     1598.80    176.41 o 
   1   7   5        8.23       14.14      4.78 o 
   2   7   5     1036.64     1075.77    233.85 o 
   3   7   5      120.04      109.27     14.14 o 
   4   7   5       74.42       58.12     11.23 o 
   5   7   5     1093.16      889.45     33.38 o 
   6   7   5      364.44      302.01     22.49 o 
   7   7   5      529.12      583.60     31.32 o 
   8   7   5       32.59       47.18     15.74 o 
  -4   8   5      133.70      124.66     13.40 o 
  -3   8   5      239.40      276.93     15.65 o 
  -2   8   5       88.93      102.01     10.74 o 
  -1   8   5      339.18      387.20     25.47 o 
   0   8   5       22.83       20.20      6.01 o 
   1   8   5       53.54       65.24     15.45 o 
   3   8   5      130.12      107.07     14.22 o 
   4   8   5     1226.62      918.49     34.65 o 
   5   8   5       19.77       15.78      9.79 o 
   6   8   5       78.20       58.92     14.64 o 
   7   8   5      310.60      314.17     25.07 o 
  -3   9   5        0.36       -7.49      6.30 o 
  -2   9   5        2.97        0.23      7.32 o 
  -1   9   5      416.73      467.76     45.22 o 
   0   9   5      178.08      165.39     24.67 o 
   1   9   5      333.13      287.07     21.44 o 
   2   9   5       61.44       56.60     12.15 o 
   3   9   5       70.34       44.06     11.44 o 
   4   9   5       98.28       76.47     14.69 o 
   5   9   5       41.76       51.32     13.84 o 
   6   9   5      630.96      580.14     32.03 o 
  -1  10   5       45.46       37.56      8.72 o 
   0  10   5       55.09       42.67     12.66 o 
   1  10   5      334.73      322.19     24.27 o 
   2  10   5        4.52       -2.91      8.57 o 
   3  10   5      660.92      640.11     32.45 o 
   4  10   5        9.07        0.68      9.66 o 
   5  10   5       24.66       29.42     13.89 o 
   2  11   5       61.71       51.70     15.28 o 
  -1  -6   6      147.63      187.47     15.31 o 
   0  -6   6       13.63        9.50     11.86 o 
   1  -6   6       13.83       27.94     14.05 o 
  -4  -5   6       84.02       77.78     17.68 o 
  -3  -5   6        5.16       12.97      7.46 o 
  -2  -5   6      139.52      147.33     13.35 o 
  -1  -5   6      155.71      175.44     13.81 o 
   0  -5   6        0.45       -1.10     10.13 o 
   1  -5   6      465.98      477.29     28.36 o 
   2  -5   6       33.77       34.69     12.79 o 
   3  -5   6       16.56       21.78     12.49 o 
  -5  -4   6       53.04       78.04     17.22 o 
  -4  -4   6       56.30       49.83      9.24 o 
  -3  -4   6       31.77       31.86      8.06 o 
  -2  -4   6      421.08      465.17     32.60 o 
  -1  -4   6        4.55       -0.59      6.02 o 
   0  -4   6      394.12      376.12     23.89 o 
   1  -4   6       99.70      123.24     17.18 o 
   2  -4   6       73.56       54.23     12.75 o 
   3  -4   6      449.18      479.73     28.45 o 
   4  -4   6        3.62       21.14     12.53 o 
  -5  -3   6      237.41      230.48     22.24 o 
  -4  -3   6       10.94       20.42      7.43 o 
  -3  -3   6        6.17       13.24      6.58 o 
  -2  -3   6       45.17       40.09     11.80 o 
  -1  -3   6       12.65        9.29      6.06 o 
   0  -3   6      139.66      132.47     11.19 o 
   1  -3   6       75.07       80.91     13.29 o 
   2  -3   6      291.52      253.90     20.26 o 
   3  -3   6      272.34      246.18     20.34 o 
   4  -3   6       49.85       26.84     11.10 o 
   5  -3   6      318.39      369.41     26.67 o 
  -6  -2   6       47.72       72.93     15.70 o 
  -5  -2   6      321.85      262.25     34.69 o 
  -4  -2   6        9.20        2.07      5.65 o 
  -3  -2   6      395.28      367.37     73.90 o 
  -2  -2   6      485.87      427.60     75.67 o 
  -1  -2   6       95.92      103.03     10.21 o 
   0  -2   6      557.99      439.63     16.02 o 
   1  -2   6       99.68       85.84     12.24 o 
   2  -2   6      366.71      276.39     19.84 o 
   3  -2   6      319.06      261.12     19.54 o 
   4  -2   6       88.70       80.31     13.38 o 
   5  -2   6        0.45       -1.06      8.48 o 
   6  -2   6        4.09       -0.76      9.75 o 
  -6  -1   6      252.52      280.83     29.12 o 
  -5  -1   6       47.85       56.20      9.12 o 
  -4  -1   6      579.20      563.21     73.69 o 
  -3  -1   6      541.37      459.97     83.97 o 
  -2  -1   6       14.63       11.11      5.56 o 
  -1  -1   6     1558.09     1179.69     59.11 o 
   0  -1   6      211.92      165.87     10.58 o 
   1  -1   6     1012.57      808.25     28.23 o 
   2  -1   6       64.84       65.08     11.40 o 
   3  -1   6       28.10       32.50      9.66 o 
   4  -1   6      778.77      604.87     27.14 o 
   5  -1   6      374.56      383.51     23.51 o 
   6  -1   6       44.76       48.32     13.04 o 
   7  -1   6       13.18       11.69     10.97 o 
  -6   0   6       95.37       87.08     11.14 o 
  -5   0   6        6.10        3.17      6.09 o 
  -4   0   6      890.79      896.97    101.56 o 
  -3   0   6       38.43       41.99      7.19 o 
  -2   0   6     1397.19     1228.81    149.61 o 
  -1   0   6        1.53        0.24      3.88 o 
   0   0   6        1.07        1.03      3.03 o 
   1   0   6     1480.45     1205.48     32.03 o 
   2   0   6      427.21      355.32     18.78 o 
   3   0   6     1374.65     1161.71     33.21 o 
   4   0   6      355.92      349.07     20.60 o 
   5   0   6      245.43      224.78     17.94 o 
   6   0   6      600.93      597.44     27.60 o 
   7   0   6      119.94      128.76     17.01 o 
  -6   1   6        0.61       -1.70      6.24 o 
  -5   1   6      379.50      412.69     17.64 o 
  -4   1   6      234.06      227.44     13.04 o 
  -3   1   6        8.91        8.09      4.91 o 
  -2   1   6     1297.28     1110.77     22.16 o 
  -1   1   6       93.66       70.86     11.33 o 
   0   1   6     2067.67     2278.26    446.98 o 
   1   1   6       84.98       88.24     31.06 o 
   2   1   6       19.82       22.01      4.94 o 
   3   1   6      336.28      318.65     57.90 o 
   4   1   6      265.36      226.09     15.95 o 
   5   1   6     1623.22     1666.60     40.35 o 
   6   1   6       48.41       47.12      8.10 o 
   7   1   6       65.81       72.85     10.26 o 
   8   1   6      182.19      210.05     23.00 o 
  -6   2   6       49.90       48.75     12.96 o 
  -5   2   6      321.35      352.38     17.11 o 
  -4   2   6      142.03      156.13     11.27 o 
  -3   2   6      933.68      886.93     44.15 o 
  -2   2   6      398.41      393.56     59.04 o 
  -1   2   6       87.41       85.25      5.07 o 
   0   2   6     1487.94     1409.74    156.68 o 
   1   2   6       21.84       17.53      4.12 o 
   2   2   6     2808.79     3042.12    386.15 o 
   3   2   6        0.33       -1.08      3.80 o 
   4   2   6        1.96        0.15      4.21 o 
   5   2   6       40.41       58.15     14.39 o 
   6   2   6      132.50      120.94     11.86 o 
   7   2   6      332.04      385.79     25.66 o 
   8   2   6        2.02        3.71     12.15 o 
  -6   3   6       86.86       94.20     16.54 o 
  -5   3   6        0.41       -8.78      7.51 o 
  -4   3   6        0.04       -3.45      4.30 o 
  -3   3   6      662.58      645.22     62.95 o 
  -2   3   6      129.51      132.43     25.09 o 
  -1   3   6     2667.40     2460.38    168.50 o 
   0   3   6      689.02      752.50     79.15 o 
   1   3   6       80.76       81.45      6.54 o 
   2   3   6     1573.78     1676.47     23.55 o 
   3   3   6      167.87      185.35     13.42 o 
   4   3   6     1767.93     1901.79    186.27 o 
   5   3   6      152.19      140.80     14.79 o 
   6   3   6       83.68       64.99     12.45 o 
   7   3   6      174.68      181.52     19.16 o 
   8   3   6       92.71      107.03     18.32 o 
  -6   4   6      224.78      201.40     21.82 o 
  -5   4   6        8.74        8.99     10.00 o 
  -4   4   6      433.81      404.23     23.80 o 
  -3   4   6        3.35        5.44      7.05 o 
  -2   4   6        7.88        9.06      4.17 o 
  -1   4   6     2045.35     2069.65     34.14 o 
   0   4   6      146.18      125.37      8.14 o 
   1   4   6     2815.59     3161.48     49.38 o 
   2   4   6        1.93        1.71      3.58 o 
   3   4   6      508.11      553.76     84.98 o 
   4   4   6     2358.73     2506.85    352.91 o 
   5   4   6      270.42      222.29     17.77 o 
   7   4   6        1.25       -1.01      8.27 o 
   8   4   6      119.56      143.66     20.60 o 
  -5   5   6        5.71        2.91      8.44 o 
  -4   5   6      575.70      540.38     27.94 o 
  -3   5   6      218.08      234.31     29.40 o 
  -2   5   6      519.63      473.96     51.45 o 
  -1   5   6      178.53      170.32     16.42 o 
   0   5   6      358.49      350.66     12.28 o 
   1   5   6     1679.72     1971.75     95.32 o 
   2   5   6       31.73       29.13      6.12 o 
   3   5   6     3374.46     3621.20    640.03 o 
   4   5   6       57.82       53.22     11.02 o 
   5   5   6      386.82      349.32     22.03 o 
   6   5   6      300.17      243.35     19.96 o 
   7   5   6        8.58       22.11     11.90 o 
   8   5   6      676.38      733.34     36.34 o 
  -5   6   6      336.70      351.94     26.08 o 
  -4   6   6        8.15        6.12      8.23 o 
  -3   6   6       19.15       17.17      5.93 o 
  -2   6   6      208.43      199.94     16.29 o 
  -1   6   6      166.92      167.93     19.31 o 
   0   6   6     1277.64     1245.41     54.99 o 
   1   6   6       63.33       59.19      6.94 o 
   2   6   6      106.83      127.93     20.74 o 
   3   6   6      515.07      565.58     82.38 o 
   4   6   6        2.93        5.23      6.88 o 
   5   6   6     1459.36     1284.61     39.25 o 
   6   6   6      124.65       97.79     14.64 o 
   7   6   6      347.31      313.66     24.94 o 
   8   6   6      224.13      220.64     24.52 o 
  -4   7   6        2.32        6.92      9.28 o 
  -3   7   6      510.67      503.74     18.79 o 
  -2   7   6        0.30       -3.91      4.75 o 
  -1   7   6      111.10      125.44     10.42 o 
   0   7   6      370.82      391.48     37.84 o 
   1   7   6      586.33      638.91     44.72 o 
   2   7   6      897.94      947.15    192.05 o 
   3   7   6       34.81       27.56      9.41 o 
   4   7   6      379.46      295.26     20.38 o 
   5   7   6      109.26      107.49     15.62 o 
   6   7   6       23.65       21.31      9.83 o 
   7   7   6      607.54      539.62     31.06 o 
  -4   8   6      150.29      147.82     14.00 o 
  -3   8   6      175.86      178.11     13.41 o 
  -2   8   6       87.77       97.95     10.66 o 
  -1   8   6      844.66      924.20     62.65 o 
   0   8   6        1.71       -5.93      4.55 o 
   1   8   6      196.12      205.59     28.51 o 
   2   8   6       98.06       81.88     13.93 o 
   3   8   6       21.22       14.01      9.45 o 
   4   8   6     1242.70      901.14     34.52 o 
   5   8   6       14.28       10.17     10.30 o 
   6   8   6      208.16      202.75     20.85 o 
   7   8   6       51.61       33.38     12.91 o 
  -3   9   6       36.61       26.98      8.56 o 
  -2   9   6       62.04       79.32     10.89 o 
  -1   9   6      161.76      185.52     32.08 o 
   0   9   6       12.79        8.09      6.01 o 
   1   9   6      651.38      646.06     30.85 o 
   2   9   6       79.83       74.66     14.56 o 
   3   9   6      281.23      251.37     21.52 o 
   4   9   6      239.26      184.52     18.82 o 
   5   9   6       57.30       55.71     14.01 o 
   6   9   6      430.70      389.71     27.64 o 
  -1  10   6        3.05        3.82      6.81 o 
   0  10   6      157.70      177.43     20.81 o 
   1  10   6      127.99      141.72     19.62 o 
   2  10   6       68.56       71.11     14.60 o 
   3  10   6      367.08      358.52     26.50 o 
   4  10   6       64.79       51.87     13.46 o 
   5  10   6      176.03      163.08     21.61 o 
   2  11   6      106.70       95.51     17.22 o 
  -1  -5   7       12.30       10.56      7.76 o 
   0  -5   7        2.74       -2.24     10.13 o 
   1  -5   7       60.37       54.02     16.04 o 
  -3  -4   7        3.59       -1.37      6.70 o 
  -2  -4   7      141.85      158.93     14.04 o 
  -1  -4   7       57.98       63.04     10.55 o 
   0  -4   7      160.87      157.13     19.16 o 
   1  -4   7       20.29       29.08     12.07 o 
   2  -4   7       44.04       55.71     15.19 o 
   3  -4   7      169.72      219.38     22.45 o 
  -4  -3   7       30.50       33.99      8.79 o 
  -3  -3   7      215.36      230.12     22.66 o 
  -2  -3   7       10.98        7.50      6.37 o 
  -1  -3   7        3.11       -5.85      5.56 o 
   0  -3   7      251.51      266.48     21.23 o 
   1  -3   7      171.68      176.54     18.53 o 
   2  -3   7      128.99      144.04     17.56 o 
   3  -3   7       36.02       29.67     12.83 o 
   4  -3   7       69.20       41.78     13.29 o 
  -5  -2   7       50.53       31.60      8.64 o 
  -4  -2   7      128.96      125.05     12.39 o 
  -3  -2   7      731.83      650.91    114.71 o 
  -2  -2   7       34.52       31.17      7.64 o 
  -1  -2   7      804.37      741.68     92.22 o 
   0  -2   7      109.82      144.17     16.84 o 
   1  -2   7       87.38       80.10     13.08 o 
   2  -2   7       81.03       65.75     12.32 o 
   3  -2   7      124.15      104.16     14.90 o 
   4  -2   7      340.10      308.68     22.96 o 
   5  -2   7       12.34       23.93     12.41 o 
  -5  -1   7       20.55       29.91      8.51 o 
  -4  -1   7      159.15      163.13     24.52 o 
  -3  -1   7        8.20       -1.06      5.16 o 
  -2  -1   7      490.84      468.90     50.16 o 
  -1  -1   7      456.21      333.23     15.06 o 
   0  -1   7       14.21       14.52      8.27 o 
   1  -1   7     1172.00      963.48     33.09 o 
   2  -1   7       23.93       25.07      9.75 o 
   3  -1   7      192.40      174.77     17.22 o 
   4  -1   7       50.44       37.56     10.76 o 
   5  -1   7        2.90        9.58      9.83 o 
   6  -1   7      248.45      275.00     23.17 o 
  -6   0   7       26.06        9.77      8.93 o 
  -5   0   7       49.48       65.80     10.26 o 
  -4   0   7       80.03       73.60      9.76 o 
  -3   0   7      599.26      592.03     50.39 o 
  -2   0   7      193.45      165.72     13.86 o 
  -1   0   7       93.03       66.86     11.16 o 
   0   0   7      216.46      175.78     15.53 o 
   1   0   7      385.21      427.70    106.21 o 
   2   0   7      105.78       97.45     13.38 o 
   3   0   7      617.17      496.49     24.44 o 
   4   0   7      119.45      130.03     14.94 o 
   5   0   7      143.87      146.45     17.26 o 
   6   0   7       49.24       76.68     14.18 o 
   7   0   7        6.16        5.87     10.93 o 
  -6   1   7       33.69       49.70     10.18 o 
  -5   1   7      683.02      722.10     23.08 o 
  -4   1   7      163.14      157.98     12.29 o 
  -3   1   7      288.52      262.54     23.49 o 
  -2   1   7      688.81      590.51     26.74 o 
  -1   1   7      167.89      145.83     10.34 o 
   0   1   7     1570.21     1214.64     34.27 o 
   1   1   7      105.82      105.36     20.24 o 
   2   1   7      571.99      624.12    145.14 o 
   3   1   7      358.04      357.37     44.04 o 
   4   1   7      273.01      341.14     56.41 o 
   5   1   7      133.80      157.29     11.77 o 
   6   1   7       28.89       31.76      7.79 o 
   7   1   7      260.84      288.27     16.83 o 
  -6   2   7        0.64        3.42     10.97 o 
  -5   2   7       75.16       87.96     10.72 o 
  -4   2   7        8.08        8.16      5.91 o 
  -3   2   7     1653.35     1616.13    103.00 o 
  -2   2   7       14.94        6.70      4.80 o 
  -1   2   7     1319.26     1105.92     33.00 o 
   0   2   7     1483.76     1531.53    206.04 o 
   1   2   7        1.77        2.39      3.83 o 
   2   2   7     2361.61     2639.28    520.38 o 
   3   2   7       47.91       47.50      6.68 o 
   4   2   7     1607.99     1815.60     38.95 o 
   5   2   7      298.60      336.30     20.89 o 
   6   2   7      104.00      127.98     11.21 o 
   7   2   7      312.72      379.33     27.05 o 
  -6   3   7      143.95      143.49     20.13 o 
  -5   3   7       45.85       42.54     12.49 o 
  -4   3   7       17.36       26.72      7.09 o 
  -3   3   7       16.40       18.52      6.02 o 
  -2   3   7      336.40      336.26     41.02 o 
  -1   3   7      957.59      764.78     27.39 o 
   0   3   7       10.69       11.72      4.36 o 
   1   3   7     1420.29     1549.98    180.30 o 
   2   3   7      193.79      199.87     23.61 o 
   3   3   7       42.60       50.23      6.59 o 
   4   3   7     3319.84     3765.05     78.48 o 
   5   3   7      178.68      172.07     11.59 o 
   6   3   7      572.82      575.37     28.83 o 
   7   3   7       25.11       34.27     12.03 o 
   8   3   7        6.92        4.77     12.37 o 
  -5   4   7       15.16       14.10      9.92 o 
  -4   4   7      609.80      583.60     29.59 o 
  -3   4   7       10.24       -3.33      6.37 o 
  -2   4   7      116.90      114.92     14.01 o 
  -1   4   7       18.21       25.94      5.11 o 
   0   4   7       61.09       66.43      6.71 o 
   1   4   7     1628.57     1678.46    143.22 o 
   2   4   7      359.40      390.76     23.95 o 
   3   4   7      672.98      705.24     17.48 o 
   4   4   7        2.25        9.24      4.90 o 
   5   4   7       93.37       89.35     13.72 o 
   6   4   7      505.32      543.72     28.61 o 
   7   4   7       46.60       52.80     13.34 o 
   8   4   7      408.73      462.09     31.02 o 
  -5   5   7      113.17      113.70     17.56 o 
  -4   5   7      160.63      171.60     18.78 o 
  -3   5   7       13.03        6.46      7.68 o 
  -2   5   7     1259.98     1048.98     34.99 o 
  -1   5   7        2.61        3.46      4.25 o 
   0   5   7      630.52      603.63     15.96 o 
   1   5   7       43.39       48.29      6.52 o 
   2   5   7       73.63       86.18      7.70 o 
   3   5   7     1087.17     1224.98    105.28 o 
   4   5   7       76.22       90.81      8.47 o 
   5   5   7     1101.40     1083.34     36.72 o 
   6   5   7       14.54       12.28      9.96 o 
   7   5   7        8.59        6.42     10.21 o 
   8   5   7      329.16      329.15     26.76 o 
  -5   6   7      192.07      196.00     21.82 o 
  -4   6   7        2.78        8.99      9.92 o 
  -3   6   7      173.90      132.48     16.46 o 
  -2   6   7      105.91       99.85      9.09 o 
  -1   6   7       21.07       23.26      5.82 o 
   0   6   7     1352.07     1335.05     61.32 o 
   1   6   7      236.47      243.64     17.87 o 
   2   6   7      623.89      673.15     76.50 o 
   3   6   7      144.82      166.15     13.40 o 
   4   6   7        0.31        0.72      7.55 o 
   5   6   7     1125.71      950.10     34.95 o 
   6   6   7       13.72       20.81     10.17 o 
   7   6   7      766.98      754.48     35.87 o 
  -4   7   7        2.44       -6.16      9.66 o 
  -3   7   7      417.10      404.36     26.08 o 
  -2   7   7      172.97      161.97     11.51 o 
  -1   7   7      648.23      665.11     19.65 o 
   0   7   7      142.78      163.23     15.51 o 
   1   7   7       24.56       28.68      6.29 o 
   2   7   7      775.67      864.32    106.21 o 
   3   7   7      551.48      510.29     25.58 o 
   4   7   7      751.84      633.91     29.04 o 
   5   7   7       34.75       21.78     10.04 o 
   6   7   7        1.62       -4.14      7.93 o 
   7   7   7      362.04      354.13     26.63 o 
  -3   8   7       40.20       38.21      8.68 o 
  -2   8   7       11.97        3.75      6.06 o 
  -1   8   7      511.77      551.59     21.88 o 
   0   8   7        4.08        2.47      5.51 o 
   1   8   7      849.60      923.39     36.44 o 
   2   8   7        0.61        4.94      8.10 o 
   3   8   7       86.65       70.19     12.91 o 
   4   8   7      625.92      554.56     28.61 o 
   5   8   7      200.31      185.87     19.41 o 
   6   8   7      360.81      364.47     26.72 o 
   7   8   7        2.28       -7.34      9.66 o 
  -2   9   7      210.03      226.39     24.54 o 
  -1   9   7        5.46        9.13      7.05 o 
   0   9   7        0.30       -6.30      5.38 o 
   1   9   7      344.45      363.04     24.86 o 
   2   9   7       66.79       63.52     13.00 o 
   3   9   7      571.45      525.91     28.87 o 
   4   9   7        0.74       -2.95      8.44 o 
   5   9   7      110.35       86.22     15.78 o 
   6   9   7      172.28      166.20     19.96 o 
  -1  10   7        1.03       -1.25      6.70 o 
   0  10   7      455.64      471.29     29.75 o 
   1  10   7        0.04       -5.82      9.20 o 
   2  10   7       33.58       15.45     11.44 o 
   3  10   7      248.34      226.09     22.62 o 
   4  10   7       17.00       23.42     11.90 o 
   5  10   7      227.29      236.01     24.01 o 
  -1  -4   8        0.50        9.33      7.84 o 
   0  -4   8      133.78      142.61     20.43 o 
   1  -4   8        0.40        2.41     11.48 o 
  -3  -3   8      115.09      131.47     15.95 o 
  -2  -3   8        7.48       11.38      7.19 o 
  -1  -3   8       46.18       53.41      9.75 o 
   0  -3   8        0.60       -0.51      8.95 o 
   1  -3   8        1.30        4.90      9.54 o 
   2  -3   8      274.71      303.45     25.24 o 
   3  -3   8        0.54       -4.18     11.48 o 
  -4  -2   8      185.86      174.23     14.66 o 
  -3  -2   8      129.46      114.09     13.91 o 
  -2  -2   8        0.45       -5.69      5.53 o 
  -1  -2   8      232.03      237.30     14.94 o 
   0  -2   8       15.39       12.20     10.26 o 
   1  -2   8      107.56      112.90     16.12 o 
   2  -2   8        0.13       -0.17      8.57 o 
   3  -2   8        3.28        6.63      9.58 o 
   4  -2   8       50.90       66.51     15.57 o 
  -4  -1   8      279.87      271.22     16.57 o 
  -3  -1   8        2.69        4.48      6.80 o 
  -2  -1   8      355.89      345.53     20.34 o 
  -1  -1   8      396.17      312.33     15.71 o 
   0  -1   8       25.02       11.94      9.03 o 
   1  -1   8      387.94      292.85     21.19 o 
   2  -1   8      155.38      108.17     15.40 o 
   3  -1   8      243.04      242.59     20.43 o 
   4  -1   8       18.34       21.95     11.52 o 
   5  -1   8        3.79        3.67     10.13 o 
  -5   0   8      113.85      140.94     13.46 o 
  -4   0   8       96.35       69.02     10.11 o 
  -3   0   8       48.50       48.05      8.95 o 
  -2   0   8      539.19      508.76     18.95 o 
  -1   0   8      235.95      217.29     13.50 o 
   0   0   8     1002.70      841.26     32.16 o 
   1   0   8      124.00       79.30     12.32 o 
   2   0   8      131.61      149.62     19.33 o 
   3   0   8      834.75      723.89     30.89 o 
   4   0   8       11.54       15.36     10.30 o 
   5   0   8      495.82      496.57     28.19 o 
   6   0   8        0.74       -9.41      8.61 o 
  -5   1   8       80.39       94.96     11.84 o 
  -4   1   8       18.41       15.22      7.61 o 
  -3   1   8      687.87      734.71     52.99 o 
  -2   1   8        9.57        7.76      5.71 o 
  -1   1   8       54.07       43.77     10.17 o 
   0   1   8      530.12      392.25     22.71 o 
   1   1   8       14.23       17.47      8.69 o 
   2   1   8      755.94      866.46    177.51 o 
   3   1   8        3.19        1.89      5.03 o 
   4   1   8      331.39      385.12     60.50 o 
   5   1   8      507.53      566.30     62.21 o 
   6   1   8       28.29       39.19      9.07 o 
  -5   2   8        6.58        2.22      7.19 o 
  -4   2   8      132.04      130.88     12.20 o 
  -3   2   8       97.81      111.93     16.67 o 
  -2   2   8       29.69       29.52      6.89 o 
  -1   2   8      965.03      799.56     30.72 o 
   0   2   8      105.01       76.52     11.90 o 
   1   2   8      102.89      117.68     20.05 o 
   2   2   8      395.80      418.45     61.43 o 
   3   2   8      256.22      292.62     44.31 o 
   4   2   8      518.63      585.77     51.38 o 
   5   2   8       11.03       12.28      6.78 o 
   6   2   8       83.55      110.05     11.70 o 
   7   2   8      123.67      150.58     21.27 o 
  -5   3   8        1.40        6.29     11.35 o 
  -4   3   8      182.37      201.19     20.13 o 
  -3   3   8        3.73       -0.19      5.35 o 
  -2   3   8       79.41       84.45     13.67 o 
  -1   3   8      431.39      343.04     21.23 o 
   0   3   8      106.07      105.68     13.08 o 
   1   3   8     1898.82     1930.17    299.88 o 
   2   3   8      133.71      146.24     14.33 o 
   3   3   8      112.56      123.85     16.57 o 
   4   3   8      153.07      173.03     17.30 o 
   5   3   8        2.43        6.53      6.13 o 
   6   3   8      741.18      881.14     36.17 o 
   7   3   8       30.25       36.93     14.27 o 
  -5   4   8      113.06      130.03     19.75 o 
  -4   4   8      698.27      689.62     33.85 o 
  -3   4   8       50.24       60.77     13.25 o 
  -2   4   8      661.59      556.55     26.93 o 
  -1   4   8       14.16       13.13      8.27 o 
   0   4   8        1.26        1.02      4.08 o 
   1   4   8      279.63      281.32     46.04 o 
   2   4   8       19.50       18.22      5.46 o 
   3   4   8     2579.22     2916.13    102.35 o 
   4   4   8      156.43      169.15     10.78 o 
   5   4   8      173.17      200.39     19.75 o 
   6   4   8      257.51      260.78     22.87 o 
   7   4   8        1.20       -2.28     10.30 o 
  -4   5   8       11.00        1.77      9.88 o 
  -3   5   8       64.37       55.71     13.55 o 
  -2   5   8      307.51      264.20     20.43 o 
  -1   5   8       15.67       17.56      8.61 o 
   0   5   8     1543.34     1464.88     25.18 o 
   1   5   8      150.97      165.99     10.61 o 
   2   5   8       46.17       59.19      7.46 o 
   3   5   8      628.24      660.34     36.59 o 
   4   5   8      190.22      220.00     16.80 o 
   5   5   8     1039.69     1318.71     41.91 o 
   6   5   8       12.34       28.49     12.32 o 
   7   5   8      382.53      361.86     26.97 o 
  -4   6   8        1.08       -2.83      8.99 o 
  -3   6   8      381.99      356.84     24.48 o 
  -2   6   8       85.78       89.47     14.60 o 
  -1   6   8      134.61      119.63      9.98 o 
   0   6   8      568.15      587.01     17.60 o 
   1   6   8       49.76       58.22      7.82 o 
   2   6   8      645.06      693.47     41.09 o 
   3   6   8      529.41      603.16     39.42 o 
   4   6   8      479.26      465.98     24.77 o 
   5   6   8       24.36       37.52     11.31 o 
   6   6   8       53.23       54.40     14.27 o 
   7   6   8      595.43      636.35     34.73 o 
  -3   7   8      354.71      371.82     26.38 o 
  -2   7   8        2.93        4.64      9.58 o 
  -1   7   8      482.26      502.52     29.59 o 
   0   7   8       16.05       14.24      5.81 o 
   1   7   8      157.64      181.21     20.17 o 
   2   7   8       55.35       68.26      8.27 o 
   3   7   8       36.30       30.43     11.02 o 
   4   7   8      965.56      908.28     34.95 o 
   5   7   8       95.23       88.04     14.98 o 
   6   7   8       67.49       65.80     14.31 o 
   7   7   8       11.67        5.74     10.72 o 
  -3   8   8       11.82       15.45     12.41 o 
  -2   8   8      108.15      114.08     16.67 o 
  -1   8   8      378.73      387.15     27.45 o 
   0   8   8        7.12        0.93      5.37 o 
   1   8   8      788.61      819.12     56.24 o 
   2   8   8       11.57        6.54      9.79 o 
   3   8   8      186.87      164.43     18.23 o 
   4   8   8      292.83      236.13     21.02 o 
   5   8   8        8.63        4.64      9.62 o 
   6   8   8      407.18      362.07     27.31 o 
  -2   9   8      287.36      319.52     24.48 o 
  -1   9   8        1.99        0.79      6.08 o 
   0   9   8      431.65      445.73     36.02 o 
   1   9   8      237.67      223.94     20.26 o 
   2   9   8       38.12       39.29     11.94 o 
   3   9   8      645.46      553.25     30.01 o 
   4   9   8       49.48       53.85     13.80 o 
   5   9   8      212.93      194.22     20.81 o 
   0  10   8      497.11      520.50     30.77 o 
   1  10   8        9.38        0.76      9.20 o 
   2  10   8      252.22      238.45     23.34 o 
   3  10   8       55.78       37.01     12.58 o 
   4  10   8        0.42       -8.06      9.66 o 
  -2  -2   9       58.78       59.65     10.56 o 
  -1  -2   9      109.50      139.48     19.71 o 
   0  -2   9        0.60        2.03      9.16 o 
   1  -2   9      172.40      187.39     20.64 o 
   2  -2   9        0.69        0.89     11.18 o 
   3  -2   9       24.01       49.46     15.83 o 
  -3  -1   9        0.27        3.68      8.02 o 
  -2  -1   9      270.67      277.27     20.81 o 
  -1  -1   9        1.74        6.25      8.95 o 
   0  -1   9      219.66      180.84     19.96 o 
   1  -1   9      376.43      326.74     24.01 o 
   2  -1   9       21.63       19.37     11.48 o 
   3  -1   9      327.89      348.65     25.49 o 
   4  -1   9       71.06       83.82     17.30 o 
  -3   0   9        1.60        4.92      8.95 o 
  -2   0   9       38.22       35.65      8.28 o 
  -1   0   9        0.51       -9.12      6.46 o 
   0   0   9      453.66      377.85     24.44 o 
   1   0   9        5.71       -1.06      8.10 o 
   2   0   9      391.91      360.21     24.06 o 
   3   0   9      127.70      152.50     19.20 o 
   4   0   9       27.00       15.32      8.21 o 
   5   0   9      256.79      385.49     31.32 o 
  -4   1   9        4.18       10.60      7.58 o 
  -3   1   9      192.82      196.97     30.43 o 
  -2   1   9        0.69       -4.87      5.68 o 
  -1   1   9       36.46       40.52     11.23 o 
   0   1   9        7.62        9.20      7.98 o 
   1   1   9      182.43      136.45     16.00 o 
   2   1   9      410.77      390.98     24.23 o 
   3   1   9        6.38        7.70      5.94 o 
   4   1   9      235.89      282.92     47.08 o 
   5   1   9       74.92      100.95     13.44 o 
   6   1   9        4.77        5.21      8.78 o 
  -4   2   9      241.90      242.50     18.97 o 
  -3   2   9      209.98      201.49     14.53 o 
  -2   2   9       74.22       58.03     13.17 o 
  -1   2   9      963.03      757.44     32.03 o 
   0   2   9        1.07       -6.42      5.95 o 
   1   2   9      454.64      387.18     23.34 o 
   2   2   9      145.01      136.23     16.38 o 
   3   2   9        2.71        3.50      5.54 o 
   4   2   9      612.07      699.39     48.58 o 
   5   2   9       38.94       65.90     10.47 o 
   6   2   9      312.42      411.35     20.17 o 
  -4   3   9      334.81      364.60     26.29 o 
  -3   3   9       42.23       61.84      9.63 o 
  -2   3   9      185.70      199.33     19.12 o 
  -1   3   9       20.06        8.91      7.64 o 
   0   3   9       26.23       21.10      9.92 o 
   1   3   9     1004.92      886.12     32.62 o 
   2   3   9       29.85       30.11      6.46 o 
   3   3   9     1392.08     1606.06    111.93 o 
   4   3   9      284.73      277.94     14.62 o 
   5   3   9        9.40       10.78      7.43 o 
   6   3   9      222.80      264.45     24.06 o 
  -4   4   9        6.32        4.68     11.02 o 
  -3   4   9       35.90       38.11     12.15 o 
  -2   4   9      259.40      235.37     20.60 o 
  -1   4   9      116.57      111.04     14.81 o 
   0   4   9      136.86      132.14     15.53 o 
   1   4   9       54.45       71.83     12.53 o 
   2   4   9      209.08      226.74     11.77 o 
   3   4   9      274.74      301.35     19.33 o 
   4   4   9       29.35       40.02      9.39 o 
   5   4   9      796.88      969.01     37.06 o 
   6   4   9       43.32       53.56     15.07 o 
  -4   5   9       15.65       11.56     11.10 o 
  -3   5   9      210.46      210.39     21.40 o 
  -2   5   9      180.62      139.53     17.18 o 
  -1   5   9        9.49        3.59      7.98 o 
   0   5   9      938.92      847.80     32.03 o 
   1   5   9       25.01       26.70      6.45 o 
   2   5   9       98.51      118.81      9.98 o 
   3   5   9      320.23      378.55     15.10 o 
   4   5   9        1.05        2.42      5.57 o 
   5   5   9      394.92      442.97     27.22 o 
   6   5   9       95.68      105.64     18.02 o 
   7   5   9      314.39      322.19     26.76 o 
  -3   6   9      482.01      503.75     29.96 o 
  -2   6   9        0.91        3.97      9.24 o 
  -1   6   9      457.32      445.00     26.34 o 
   0   6   9      151.96      152.06     17.22 o 
   1   6   9      299.69      308.34     27.31 o 
   2   6   9     1603.80     1790.66    119.75 o 
   3   6   9       14.46       11.94      5.83 o 
   4   6   9      353.83      379.92     24.23 o 
   5   6   9       15.86       12.03     10.55 o 
   6   6   9        2.34       -4.09      9.16 o 
  -3   7   9        1.65       -5.23     10.17 o 
  -2   7   9        2.31       -3.17      9.45 o 
  -1   7   9      585.39      635.34     30.89 o 
   0   7   9       40.02       43.77      7.79 o 
   1   7   9      489.28      509.96     21.82 o 
   2   7   9       55.20       65.85      8.79 o 
   3   7   9       18.23       14.86     10.13 o 
   4   7   9      719.76      819.98     34.57 o 
   5   7   9       26.93       38.66     13.42 o 
   6   7   9      436.48      441.03     28.91 o 
  -2   8   9      175.11      195.83     21.27 o 
  -1   8   9       17.61       21.90     10.85 o 
   0   8   9       84.27       76.64     12.87 o 
   1   8   9      333.04      373.07     40.90 o 
   2   8   9      314.69      327.46     22.45 o 
   3   8   9      681.27      688.22     31.61 o 
   4   8   9       27.72       24.77     11.86 o 
   5   8   9       37.53       68.20     15.53 o 
   6   8   9      183.70      187.43     22.54 o 
  -1   9   9       10.14        9.03     10.55 o 
   0   9   9      430.72      490.48     28.13 o 
   1   9   9        1.36        3.92      9.58 o 
   2   9   9      285.16      278.08     23.17 o 
   3   9   9      399.65      374.48     25.91 o 
   4   9   9        1.73        0.13      9.45 o 
   5   9   9      293.39      328.43     25.83 o 
   1  10   9        0.72        3.04     10.21 o 
   2  10   9      214.78      222.67     22.28 o 
   3  10   9       26.46       12.03     12.45 o 
   0  -1  10      230.01      221.53     22.66 o 
   1  -1  10        0.33      -13.29      8.86 o 
   2  -1  10        5.01        9.28     11.61 o 
  -2   0  10        1.15       -0.21      9.54 o 
  -1   0  10       14.50        9.62     10.42 o 
   0   0  10      198.54      185.74     20.26 o 
   1   0  10        7.91       10.17     11.69 o 
   2   0  10      338.54      370.93     27.01 o 
   3   0  10       33.75       33.09     13.34 o 
  -2   1  10       58.06       52.71     14.73 o 
  -1   1  10      150.21      184.60     20.34 o 
   0   1  10       12.28        2.32      8.82 o 
   1   1  10       58.59       66.43     14.14 o 
   2   1  10      217.28      236.26     22.07 o 
   3   1  10       53.75       41.53     12.58 o 
   4   1  10      275.27      317.72     25.32 o 
  -3   2  10        4.96       -1.55      7.10 o 
  -2   2  10       58.16       81.33     16.16 o 
  -1   2  10      152.22      159.41     18.57 o 
   0   2  10       20.03       16.67      9.96 o 
   1   2  10      361.11      384.35     25.41 o 
   2   2  10       37.44       33.34     11.86 o 
   3   2  10       59.88       72.93     14.90 o 
   4   2  10       73.53       92.76     15.76 o 
   5   2  10       13.60       23.07      8.31 o 
  -3   3  10        0.37       -4.22     10.21 o 
  -2   3  10      167.37      184.90     20.60 o 
  -1   3  10        8.35       17.05     10.68 o 
   0   3  10        2.10        7.43      8.65 o 
   1   3  10      210.53      191.94     18.40 o 
   2   3  10        9.90       10.51      9.41 o 
   3   3  10      389.68      495.50     31.97 o 
   4   3  10        3.40        1.72      6.19 o 
   5   3  10       90.52      113.58     12.10 o 
  -3   4  10        1.89        5.91     11.44 o 
  -2   4  10      257.89      220.81     21.90 o 
  -1   4  10       19.29       17.01      9.83 o 
   0   4  10      384.23      386.34     24.65 o 
   1   4  10       12.31       23.09     10.21 o 
   2   4  10       68.09       70.86     13.00 o 
   3   4  10      250.50      275.91     22.03 o 
   4   4  10        4.68       -2.49      6.00 o 
   5   4  10      619.53      802.22     35.58 o 
   6   4  10       25.66       48.15     14.48 o 
  -3   5  10      528.17      521.05     32.41 o 
  -2   5  10        4.05        5.11     10.47 o 
  -1   5  10      310.06      322.31     23.80 o 
   0   5  10      342.48      356.58     23.93 o 
   1   5  10       30.51       39.71     11.65 o 
   2   5  10      795.15      951.75     34.65 o 
   3   5  10       17.06       24.25      7.19 o 
   4   5  10       60.21       77.86      9.87 o 
   5   5  10        3.06        2.49      9.58 o 
   6   5  10       10.25       10.89     12.11 o 
  -2   6  10        1.79       -2.70     10.59 o 
  -1   6  10      572.19      666.87     32.54 o 
   0   6  10        0.54        6.50      9.16 o 
   1   6  10      135.97      146.62     17.30 o 
   2   6  10       52.98       68.76     10.28 o 
   3   6  10        0.43        3.14      5.80 o 
   4   6  10      688.51      721.69     32.71 o 
   5   6  10       55.80       86.18     16.80 o 
   6   6  10       57.75       74.11     16.12 o 
  -2   7  10       13.27        3.38     10.68 o 
  -1   7  10       93.49      115.64     17.51 o 
   0   7  10       29.67       38.79     12.62 o 
   1   7  10      416.44      495.14     26.93 o 
   2   7  10      174.40      221.85     28.09 o 
   3   7  10      396.07      401.87     24.69 o 
   4   7  10      208.58      224.91     21.61 o 
   5   7  10        0.46        5.36     10.00 o 
  -1   8  10        3.56        5.87     10.93 o 
   0   8  10      341.60      394.57     25.91 o 
   1   8  10      340.68      365.00     38.09 o 
   2   8  10       59.96       52.21     12.70 o 
   3   8  10      315.87      332.15     24.14 o 
   4   8  10        5.87       10.34     10.42 o 
   5   8  10      276.22      260.02     23.80 o 
   1   9  10        2.99       -3.97      8.36 o 
   2   9  10      148.26      144.76     18.82 o 
   3   9  10      136.03      131.68     17.94 o 
   0   1  11       84.81      100.49     17.51 o 
   1   1  11       24.61       39.63     14.56 o 
   2   1  11        5.18        9.92     11.82 o 
  -1   2  11       33.28       34.69     13.38 o 
   0   2  11        6.69       19.41     11.94 o 
   1   2  11      146.54      195.95     21.27 o 
   2   2  11       29.37       33.93     12.66 o 
   3   2  11       42.29       73.31     15.74 o 
  -1   3  11       20.16       15.70     10.80 o 
   0   3  11      356.31      352.24     26.04 o 
   1   3  11       73.96       72.46     15.45 o 
   2   3  11        1.71       -0.13      9.37 o 
   3   3  11      196.28      228.62     21.95 o 
   4   3  11       32.76       63.77     15.02 o 
  -1   4  11        2.32        6.50      9.96 o 
   0   4  11      288.27      287.49     23.72 o 
   1   4  11       40.91       57.99     14.27 o 
   2   4  11      279.61      332.48     24.44 o 
   3   4  11        1.42        6.04      9.54 o 
   4   4  11       28.69       27.79      8.64 o 
  -1   5  11      110.20      138.94     19.16 o 
   0   5  11       11.90       -2.62      9.83 o 
   1   5  11       58.36       60.44     14.22 o 
   2   5  11      106.58      118.30     17.01 o 
   3   5  11       65.88       76.77     14.48 o 
   4   5  11      186.47      223.26     14.57 o 
  -1   6  11      385.32      430.27     28.78 o 
   0   6  11       43.10       41.28     13.34 o 
   1   6  11      614.85      640.41     31.23 o 
   2   6  11      103.61      100.11     15.78 o 
   3   6  11       62.06       63.86      9.69 o 
   4   6  11      278.93      287.75     23.30 o 
   0   7  11       27.31       24.77     13.21 o 
   1   7  11      590.60      671.72     33.00 o 
   2   7  11       33.52       36.13     11.99 o 
   3   7  11      554.22      584.57     29.88 o 
   4   7  11        7.63        1.43     10.09 o 
   1   8  11       83.15      105.05     17.43 o 
   3   8  11      283.45      292.98     23.85 o 
                                                 
